# Supplementary material for: Profiling spermatogenic failure in adult testes bearing Sox9-deficient Sertoli cells identifies genes involved in feminization, inflammation and stress
Source: Reprod Biol Endocrinol. 2010 Dec 23;8:154. doi: 10.1186/1477-7827-8-154 (PMC3024295; doi:10.1186/1477-7827-8-154)
Supplement: Additional file 2 — Supplemental Table S1: Gene annotation and expression profiling output. This file is in the MS xls format and contains information about genes including identifiers, probe set IDs, GO terms and color-coded, normalized, and log2 transformed expression data. Users are able to call up data for individual genes or lists of loci using the search and filtering options of MS Excel. [file 1477-7827-8-154-S2.XLSX]

## Sheet: 20100726_Sox9AndSox89
																												Sox9 target genes				Sox8	Spiess et al.		Sox9
																						Sox9							-1000/+0						wild-type				mutant
GeneName	Description	EntrezGene	Ensembl	UniGene	HomoloGene	Mapping	RefSeq	EMBL	RefSeqP	UniProt	KEGG_EC	InterPro	biological_process terms	biological_process IDs	molecular_function terms	molecular_function IDs	cellular_component terms	cellular_component IDs	Pathway	KEGG_PATHWAY	Group	90dpp	165dpp	DET	DEST	Expressed in Sertoli cells	Expressed in adult ovary	known	M00410	M01014	M01284	known	Pathological Up-regulation	ID	wt_90dpp_1	wt_90dpp_2	wt_165dpp_1	wt_165dpp_2	ko_90dpp_1	ko_90dpp_2	ko_165dpp_1	ko_165dpp_2			Sertoli_cells	Spermatogonia	Pachytene_spermatocytes	Round_spermatids
LOC100044139;Snrpn;Snurf	"similar to SNRPN upstream reading frame protein;small nuclear ribonucleoprotein N;SNRPN upstream reading frame"	100044139;20646;84704	ENSMUST00000059305;ENSMUSG00000000948	Mm.274995	68297;36493	chr7,67132297,67150046,-	NM_033174;NM_001082961;NM_001082962;NM_013670;XM_001480960	AF101042;BC019589;BC024880;BC132082;BC132084	NP_001076430;NP_001076431;NP_038698;NP_149409;XP_001481010	O70499;P63163;Q3UN87;Q9WU12	-	-	response to hormone stimulus (0009725)	0009725;0009719;0050896;0008150;0010033;0042221	RNA binding (0003723)	0003676;0003723;0005488;0003674	U1 snRNP (0005685);U2 snRNP (0005686)	0005634;0005685;0005686;0030529;0043231;0043227;0043226;0005575;0043229;0044424;0044464;0005623;0005622;0030532;0032991;0044428;0044446;0044422	REACTOME:mRNA_processing_binding	-	90dpp_DinKO;DET-MI;ExpressedInSertoliCells;ExpressedInAdultOvary;M01284	Down	-	MI	-	yes	yes	-	-	-	yes	-	-	1421063_s_at	7.49	7.44	5.95	5.95	6.57	5.55	5.88	6.09			7.41	7.46	4.44	4.92
Schip1	"schwannomin interacting protein 1"	30953	ENSMUST00000029346;ENSMUSG00000027777	Mm.331064	32200	chr3,68376429,68430355,+	NM_013928;NM_001113419;NM_001113420;NM_001113421	AK146930;BC060529;BC094348;EU163407;EU163408;EU163409	NP_001106890;NP_001106891;NP_001106892;NP_038956	A8IJC6;A8IJD0;A8IJD3;Q3TI53	-	IQ_CaM_bd_region (IPR000048)	kidney development (0001822);nitrogen compound metabolic process (0006807);post-embryonic development (0009791);fibroblast migration (0010761);platelet-derived growth factor receptor signaling pathway (0048008);skeletal system morphogenesis (0048705);smooth muscle tissue development (0048745);palate development (0060021);face morphogenesis (0060325)	0001822;0006807;0009791;0010761;0048008;0048705;0048745;0060021;0060325;0048513;0048856;0032502;0008150;0048731;0007275;0032501;0072001;0001655;0008152;0001667;0016477;0048870;0006928;0009987;0040011;0051674;0051179;0007169;0007167;0007166;0023033;0023052;0023034;0009887;0009653;0001501;0060537;0009888;0007517;0061061;0060323;0010171;0060322;0060324	protein homodimerization activity (0042803)	0005515;0042803;0005488;0003674;0042802;0046983	cytoplasm (0005737)	0005737;0044424;0044464;0005575;0005623;0005622	-	-	90dpp_DinKO;0dpp_DinDKO;6dpp_DinDKO;DET-SO;ExpressedInSertoliCells;ExpressedInAdultOvary;M00410;M01014;M01284	Down	-	SO	-	yes	yes	-	yes	yes	yes	-	-	1423025_a_at	5.99	5.32	5.11	5.76	4.54	4.74	4.91	5.71			10.31	8.6	3.64	3.53
Kctd14	"potassium channel tetramerisation domain containing 14"	233529	ENSMUST00000050732;ENSMUST00000121987;ENSMUSG00000051727	Mm.334033	11396	chr7,104601807,104606966,+	NM_001010826;NM_001012434;NM_001136235	AW553424;AY899809;BC024588	NP_001010826;NP_001012436;NP_001129707	Q5EER8;Q8R3T6	-	-	potassium ion transport (0006813)	0006813;0015672;0006812;0006811;0006810;0051234;0008150;0051179;0030001	voltage-gated potassium channel activity (0005249);protein binding (0005515)	0005216;0005249;0005515;0015075;0022891;0022857;0005215;0003674;0022892;0022838;0015267;0022803;0005267;0005261;0046873;0008324;0022843;0005244;0022832;0022836;0005488	voltage-gated potassium channel complex (0008076)	0008076;0016020;0034705;0034703;0034702;0043234;0032991;0005575;0044425;0044464;0005623;0016021;0031224;0044459;0005886;0005887;0031226	-	-	90dpp_DinKO;18dpp_UinDKO;DET-MI;ExpressedInSertoliCells;ExpressedInAdultOvary	Down	-	MI	-	yes	yes	-	-	-	-	-	-	1426633_s_at	7.87	7.71	7.02	7.88	6.68	6.71	7.19	6.9			9.47	10.61	5.91	6.67
Sox6	"SRY-box containing gene 6"	20679	ENSMUST00000072804;ENSMUST00000106612;ENSMUSG00000051910	Mm.323365	22631	chr7,122617970,122685203,-	NM_001025559;NM_001025560;NM_011445	AJ010605;AK030713;BC067407	NP_001020730;NP_001020731;NP_035575	P40645;Q3V1J7;Q6NWW0;Q8BSS6	-	-	negative regulation of transcription from RNA polymerase II promoter (0000122);cell morphogenesis (0000902);transcription (0006350);post-embryonic development (0009791);gene silencing (0016458);cardiac cell differentiation (0035051);muscle cell differentiation (0042692);positive regulation of transcription from RNA polymerase II promoter (0045944);erythrocyte development (0048821);cartilage devel…	0000122;0000902;0006350;0006355;0007275;0009791;0016458;0030097;0035051;0042692;0045165;0045449;0045944;0048821;0051216;0006357;0010468;0060255;0019222;0050789;0065007;0008150;0010556;0009889;0019219;0031323;0050794;0051171;0080090;0031326;0051252;0045892;0016481;0010558;0009890;0009892;0048519;0010605;0010629;0031327;0031324;0048523;0045934;0051172;0051253;0032989;0009653;0032502;0048856;0016043…	transcription factor activity (0003700);protein heterodimerization activity (0046982);promoter binding (0010843)	0003677;0003700;0005515;0043565;0046982;0003676;0005488;0003674;0030528;0046983;0010843;0044212	transcription factor complex (0005667)	0005634;0005667;0043231;0043227;0043226;0005575;0043229;0044424;0044464;0005623;0005622;0043234;0032991;0044451;0044428;0044446;0044422;0005654;0031981;0070013;0043233;0031974	-	-	90dpp_DinKO;165dpp_DinKO;0dpp_DinDKO;6dpp_DinDKO;18dpp_DinDKO;ExpressedInSertoliCells;M00410;M01014;M01284;Sox9_TargetGenes	Down	Down	-	-	yes	-	yes	yes	yes	yes	-	-	1427677_a_at	6.7	6.63	6.87	7.06	5.77	5.49	5.28	5.21			6.57	5.72	8.29	5.46
Sox9	"SRY-box containing gene 9"	20682	ENSMUST00000000579;ENSMUSG00000000567	Mm.286407	294	chr11,112643504,112648598,+	NM_011448	BC024958;BC004064;BC023796;BC023808;BC023953;BC034264	NP_035578	B1AVH1;Q04887;Q571J2	-	-	cartilage condensation (0001502);cell fate specification (0001708);epithelial to mesenchymal transition (0001837);hair follicle development (0001942);transcription (0006350);heart development (0007507);neural crest cell development (0014032);male germ-line sex determination (0019100);negative regulation of bone mineralization (0030502);negative regulation of chondrocyte differentiation (0032331);…	0001502;0001708;0001837;0001942;0006350;0006355;0007507;0008584;0014032;0019100;0030154;0030238;0030502;0032331;0042127;0042981;0045165;0045449;0045892;0045944;0051216;0060350;0060512;0060517;0016337;0007155;0009987;0008150;0022610;0048705;0009887;0009653;0032502;0048856;0048513;0048731;0007275;0032501;0001501;0009888;0048869;0000904;0000902;0032989;0016043;0048468;0014031;0048762;0060485;0008544…	transcription factor activity (0003700);protein binding (0005515);transcription activator activity (0016563);promoter binding (0010843)	0003677;0003700;0005515;0016563;0043565;0003676;0005488;0003674;0030528;0010843;0044212	nucleus (0005634)	0005634;0043231;0043227;0043226;0005575;0043229;0044424;0044464;0005623;0005622	-	-	90dpp_DinKO;165dpp_DinKO;0dpp_DinDKO;6dpp_DinDKO;18dpp_DinDKO;DET-SO;ExpressedInSertoliCells;ExpressedInAdultOvary;M00410	Down	Down	SO	-	yes	yes	-	yes	-	-	-	-	1451538_at	6.99	7.13	6.83	6.87	4.92	5.2	4.76	4.92			10.63	9.53	6.57	6.27
Clic6	"chloride intracellular channel 6"	209195	ENSMUST00000023670;ENSMUSG00000022949	Mm.44747	43154	chr16,92540404,92541489,+	NM_172469	BQ176424;BC075706	NP_766057	Q8BHB9	-	-	chloride transport (0006821)	0006810;0006811;0006821;0051234;0008150;0051179;0015698;0006820	voltage-gated chloride channel activity (0005247);protein domain specific binding (0019904);chloride ion binding (0031404);protein dimerization activity (0046983);dopamine receptor binding (0050780)	0005216;0005244;0005247;0005254;0019904;0031404;0046983;0050780;0015075;0022891;0022857;0005215;0003674;0022892;0022838;0015267;0022803;0022832;0022836;0005253;0008509;0008308;0005515;0005488;0043168;0043167;0001664;0005102	cytoplasm (0005737);plasma membrane (0005886);chloride channel complex (0034707)	0005737;0005886;0016020;0016021;0034707;0044424;0044464;0005575;0005623;0005622;0031224;0044425;0034702;0043234;0032991	-	-	90dpp_DinKO;165dpp_DinKO;6dpp_DinDKO;18dpp_DinDKO;DET-MI	Down	Down	MI	-	-	-	-	-	-	-	-	-	1454866_s_at	6.33	6.72	6.05	5.77	4.24	4.5	4.88	4.28			3.79	7.35	3.97	4.04
Diras2	"DIRAS family, GTP-binding RAS-like 2"	68203	ENSMUST00000057442;ENSMUSG00000047842	Mm.29362	56777	chr13,52599749,52601257,-	NM_001024474	BM114282;BC086799	NP_001019645	Q3UWU7;Q5PR73	-	-	small GTPase mediated signal transduction (0007264)	0007165;0007264;0023060;0023046;0008150;0023052;0050794;0050789;0065007;0007242	GTPase activity (0003924);GTP binding (0005525)	0000166;0003924;0005525;0005488;0003674;0017111;0016462;0016818;0016817;0016787;0003824;0032561;0019001;0017076;0032555;0032553	intracellular (0005622);plasma membrane (0005886)	0005622;0005886;0016020;0044464;0005575;0005623	-	-	90dpp_DinKO;165dpp_DinKO;0dpp_DinDKO;6dpp_DinDKO;ExpressedInAdultOvary	Down	Down	-	-	-	yes	-	-	-	-	-	-	1455436_at	6.34	6.75	6.48	6.56	5.42	4.73	5.1	4.28			4.65	4.94	5.1	4.33
-	-	-	-	-	-	chr9,57864526,57865151,+	-	AV355474;AK078635	-	-	-	-	-	-	-	-	-	-	-	-	90dpp_DinKO;165dpp_UinKO;6dpp_UinDKO;18dpp_UinDKO;ExpressedInAdultOvary	Down	Up	-	-	-	yes	-	-	-	-	-	-	1458194_at	6.75	6.29	6.01	4.04	5	5.95	6.49	5.6			5.28	5.11	4.13	4.23
Mettl7b	"methyltransferase like 7B"	71664	ENSMUST00000026398;ENSMUSG00000025347	Mm.337232	12400	chr10,128395304,128398092,-	NM_027853	BC024898	NP_082129	Q9DD20	-	-	metabolic process (0008152)	0008152;0008150	methyltransferase activity (0008168)	0008168;0016740;0016741;0003824;0003674	cellular_component (0005575)	5575	-	-	165dpp_DinKO;M01284	-	Down	-	-	-	-	-	-	-	yes	-	-	1416980_at	4.98	5.67	5.82	5.81	5.59	5.23	4.75	4.36			4.4	4.2	5.17	6.44
Pou5f1	"POU domain, class 5, transcription factor 1"	18999	ENSMUST00000025271;ENSMUSG00000024406	Mm.17031	8422	chr17,35642978,35647719,+	NM_013633	BC068268;M34381	NP_038661	P20263	-	-	negative regulation of transcription from RNA polymerase II promoter (0000122);mesodermal cell fate commitment (0001710);endodermal cell fate commitment (0001711);ectodermal cell fate commitment (0001712);trophectodermal cell differentiation (0001829);transcription from RNA polymerase II promoter (0006366);germ-line stem cell maintenance (0030718);response to retinoic acid (0032526);positive regu…	0000122;0001710;0001711;0001712;0001829;0006350;0006355;0006366;0019827;0030718;0032526;0042221;0045165;0045449;0045596;0045892;0045893;0045944;0045955;0006357;0010468;0060255;0019222;0050789;0065007;0008150;0010556;0009889;0019219;0031323;0050794;0051171;0080090;0031326;0051252;0016481;0010558;0009890;0009892;0048519;0010605;0010629;0031327;0031324;0048523;0045934;0051172;0051253;0060795;0048869…	chromatin binding (0003682);transcription factor activity (0003700);transcription corepressor activity (0003714);promoter binding (0010843)	0003677;0003682;0003700;0003714;0005515;0030528;0043565;0003676;0005488;0003674;0003712;0008134;0016564;0010843;0044212	transcription factor complex (0005667);cytoplasm (0005737);transcriptional repressor complex (0017053)	0005634;0005667;0005737;0017053;0043231;0043227;0043226;0005575;0043229;0044424;0044464;0005623;0005622;0043234;0032991;0044451;0044428;0044446;0044422;0005654;0031981;0070013;0043233;0031974	-	-	165dpp_DinKO;M00410;M01014;M01284	-	Down	-	-	-	-	-	yes	yes	yes	-	-	1417945_at	6.97	6.39	6.34	6.38	6.61	6.61	5.75	4.93			4.14	6.6	5.11	6.12
Cbx7	"chromobox homolog 7"	52609	ENSMUST00000089293;ENSMUST00000109616;ENSMUST00000116428;ENSMUSG00000053411	Mm.323442	65296	chr15,79747923,79748425,-	NM_144811	C85667;BC021398	NP_659060	Q8VDS3	-	-	chromatin assembly or disassembly (0006333);transcription (0006350);chromatin modification (0016568);regulation of transcription (0045449)	0006333;0006350;0016568;0045449;0006325;0051276;0006996;0009987;0008150;0016043;0006139;0034641;0006807;0008152;0044237;0044238;0034645;0009059;0009058;0043170;0044249;0044260;0010467;0010468;0060255;0019222;0050789;0065007;0010556;0009889;0019219;0031323;0050794;0051171;0080090;0031326	chromatin binding (0003682)	0003682;0005488;0003674	chromatin (0000785);nucleus (0005634)	0000785;0005634;0044427;0044446;0044422;0005575;0043226;0044424;0044464;0005623;0005622;0043229;0005694;0043232;0043228;0043231;0043227	-	-	165dpp_DinKO;6dpp_DinDKO;18dpp_DinDKO;DET-ME;ExpressedInSertoliCells;ExpressedInAdultOvary	-	Down	ME	-	yes	yes	-	-	-	-	-	-	1420039_s_at	7.42	7.96	8.22	8.11	7.14	7.11	7.38	6.71			5.46	6.03	8.3	8.99
1700073E17Rik	"ribosomal protein L7 pseudogene"	381827	-	Mm.179075	-	chr6,145340504,145340747,+	-	AV258486;NR_003625;XR_035147;XR_035150;BC049631	-	-	-	-	biological_process (0008150)	8150	molecular_function (0003674)	3674	cellular_component (0005575)	5575	-	-	165dpp_DinKO;DET-PM;DEST-PM	-	Down	PM	yes	-	-	-	-	-	-	-	-	1420257_at	4.97	4.8	5.97	5.54	5.62	5.7	4.49	4.93			3.91	3.76	5.53	8.02
Gab2	"growth factor receptor bound protein 2-associated protein 2"	14389	ENSMUST00000004622;ENSMUSG00000004508	Mm.42033	69067	chr7,104230261,104453546,+	NM_010248;NM_001162477	AB018414;AF104244;BC103524;BC103525;BC103526;BC103527	NP_001155949;NP_034378	Q2VBK0;Q3ZB56;Q3ZB57;Q3ZB59;Q9Z1S8	-	-	integrin-mediated signaling pathway (0007229);intracellular signaling cascade (0007242);cell migration (0016477)	0007229;0007242;0016477;0007166;0023033;0023052;0008150;0023034;0007165;0023060;0023046;0050794;0050789;0065007;0048870;0006928;0009987;0040011;0051674;0051179	receptor activity (0004872);protein domain specific binding (0019904)	0004872;0005515;0019904;0004871;0060089;0003674;0005488	protein complex (0043234);cytoplasm (0005737);plasma membrane (0005886)	0043234;0032991;0005575;0005737;0005886;0016020;0044424;0044464;0005623;0005622	-	Organismal Systems>Immune System>Fc epsilon RI signaling pathway (04664);Organismal Systems>Immune System>Fc gamma R-mediated phagocytosis (04666);Human Diseases>Cancers>Chronic myeloid leukemia (05220)	165dpp_DinKO;ExpressedInSertoliCells;ExpressedInAdultOvary;M01284	-	Down	-	-	yes	yes	-	-	-	yes	-	-	1420785_at	7.37	7.15	7.41	7.68	6.79	6.63	6.81	6.27			6.57	6.5	7.51	8.24
Pctp	"phosphatidylcholine transfer protein"	18559	ENSMUST00000020864;ENSMUSG00000020553	Mm.5062	32054	chr11,89844731,89864183,-	NM_008796	AF114437;AF151639	NP_032822	P53808;Q5SV41	-	-	cholesterol metabolic process (0008203);phospholipid transport (0015914)	0006810;0006869;0008203;0015914;0051234;0008150;0051179;0010876;0033036;0016125;0006066;0044281;0008152;0008202;0006629;0044238	phosphatidylcholine transmembrane transporter activity (0008525);phosphatidylcholine binding (0031210)	0008289;0008525;0031210;0005488;0003674;0005548;0005319;0022892;0005215;0005543;0043169;0043167;0043176;0043178;0050997	cytoplasm (0005737)	0005737;0044424;0044464;0005575;0005623;0005622	-	-	165dpp_DinKO;18dpp_DinDKO;ExpressedInSertoliCells;ExpressedInAdultOvary;M00410;M01284	-	Down	-	-	yes	yes	-	yes	-	yes	-	-	1420983_at	6.92	7.31	7.22	7.71	7.3	6.85	6.77	5.58			6.56	6.43	8.4	7.6
Kif1a	"kinesin family member 1A"	16560	ENSMUST00000086819;ENSMUST00000112958;ENSMUSG00000014602	Mm.276408	99729	chr1,94912896,94998439,-	NM_008440;NM_001110315	AY426748;BC062891;D29951	NP_001103785;NP_032466	P33173;Q05BI6;Q05BP4;Q3UH16;Q3UUN4;Q5DTN3;Q6P5H4;Q6TA13	-	Kinesin_motor_dom (IPR001752)	microtubule-based movement (0007018)	0007018;0007017;0009987;0008150	microtubule motor activity (0003777);ATP binding (0005524)	0000166;0003774;0003777;0005524;0005488;0003674;0017111;0016462;0016818;0016817;0016787;0003824;0032559;0030554;0001883;0001882;0017076;0032555;0032553	microtubule (0005874)	0005874;0043234;0032991;0005575;0044430;0044446;0044422;0043226;0044424;0044464;0005623;0005622;0043229;0005856;0043232;0043228;0015630	-	-	165dpp_DinKO;ExpressedInSertoliCells	-	Down	-	-	yes	-	-	-	-	-	-	-	1421053_at	7.43	7.21	7.25	7.56	7.48	7.08	6.77	5.94			7.57	6.33	5.59	8.42
Guca1a	"guanylate cyclase activator 1a (retina)"	14913	ENSMUST00000059348;ENSMUSG00000023982	Mm.16224	353	chr17,47531507,47537898,-	NM_008189	BC026834;BC031810;L36860	NP_032215	P43081;Q8R0H3	-	-	visual perception (0007601);phototransduction (0007602);regulation of guanylate cyclase activity (0031282)	0007601;0007602;0031282;0050896;0050953;0007600;0050890;0050877;0003008;0032501;0008150;0007165;0023060;0023046;0023052;0050794;0050789;0065007;0009583;0009416;0009314;0009628;0009581;0009605;0051606;0009582;0051716;0009987;0030826;0030802;0030799;0006140;0019219;0031323;0019222;0051171;0080090;0030808;0031326;0009889;0030823;0031279;0050790;0065009;0051339	calcium ion binding (0005509);calcium sensitive guanylate cyclase activator activity (0008048)	0005509;0008048;0030249;0046872;0043169;0043167;0005488;0003674;0030250;0008047;0030234;0010853;0010851	anchored to membrane (0031225)	0016020;0031225;0044464;0005575;0005623;0031224;0044425	-	Organismal Systems>Sensory System>Olfactory transduction (04740)	165dpp_DinKO;DET-PM	-	Down	PM	-	-	-	-	-	-	-	-	-	1421061_at	7.11	6.94	6.98	6.59	6.79	6.35	5.85	5.29			4.7	5.09	5.74	7.62
Phf2	"PHD finger protein 2"	18676	ENSMUST00000035540;ENSMUSG00000038025	Mm.212554	3934	chr13,48898813,48966254,-	NM_011078	BQ031472;AF043726;BC051633	NP_035208	Q3UYU8;Q6A023;Q9WTU0	-	-	-	-	protein binding (0005515);zinc ion binding (0008270)	0005515;0008270;0046872;0005488;0003674;0046914;0043169;0043167	nucleolus (0005730);cytoplasm (0005737)	0005634;0005730;0005737;0043231;0043227;0043226;0005575;0043229;0044424;0044464;0005623;0005622;0043232;0043228;0044428;0044446;0044422;0031981;0070013;0043233;0031974	-	-	165dpp_DinKO;DET-ME;ExpressedInSertoliCells;ExpressedInAdultOvary;M01284	-	Down	ME	-	yes	yes	-	-	-	yes	-	-	1421067_a_at	6.86	7.04	7.45	7.36	6.87	6.9	6.82	5.89			5.92	5.94	9.12	7.33
Hspb7	"heat shock protein family, member 7 (cardiovascular)"	29818	ENSMUST00000102486;ENSMUSG00000006221	Mm.46181	8480	chr4,140977637,140980905,+	NM_013868	BG968304;AF155909;BC046993;BC089584	NP_038896	P35385;Q5FW72	-	Hsp20 (IPR002068)	response to heat (0009408)	0006950;0009408;0050896;0008150;0009266;0009628	-	-	mitochondrion (0005739);cytoskeleton (0005856)	0005739;0005856;0043231;0043227;0043226;0005575;0043229;0044424;0044464;0005623;0005622;0044444;0005737;0043232;0043228	-	-	165dpp_DinKO;DET-PM;ExpressedInSertoliCells;M01284	-	Down	PM	-	yes	-	-	-	-	yes	-	-	1421289_at	5.86	5.94	6.49	6.79	5.88	6.08	5.64	5.52			7.23	4.43	7.12	8.12
Foxk1	"forkhead box K1"	17425	ENSMUST00000072837;ENSMUSG00000056493	Mm.24214	82414	chr5,142877470,142936777,+	NM_010812;NM_199068	L26507;U95016	NP_951031	P42128;Q3U275;Q99LQ5	-	-	transcription (0006350);regulation of transcription from RNA polymerase II promoter (0006357);muscle organ development (0007517);cell differentiation (0030154);negative regulation of transcription, DNA-dependent (0045892);positive regulation of transcription, DNA-dependent (0045893)	0006350;0006355;0006357;0007275;0007517;0030154;0045449;0045892;0045893;0006139;0034641;0006807;0008152;0008150;0044237;0009987;0044238;0034645;0009059;0009058;0043170;0044249;0044260;0010467;0010468;0060255;0019222;0050789;0065007;0010556;0009889;0019219;0031323;0050794;0051171;0080090;0031326;0051252;0032501;0032502;0048513;0048856;0048731;0061061;0048869;0016481;0010558;0009890;0009892;0048519…	transcription factor activity (0003700);protein binding (0005515);transcription activator activity (0016563);transcription repressor activity (0016564);sequence-specific DNA binding (0043565)	0003677;0003700;0005515;0016563;0016564;0043565;0003676;0005488;0003674;0030528	nucleus (0005634)	0005634;0043231;0043227;0043226;0005575;0043229;0044424;0044464;0005623;0005622	-	-	165dpp_DinKO;M01284	-	Down	-	-	-	-	-	-	-	yes	-	-	1421759_a_at	5.55	5.9	6.63	6.33	6.31	6.29	5.86	5.08			4.73	5.03	7.32	8.23
Vav1	"vav 1 oncogene"	22324	ENSMUST00000005889;ENSMUST00000008847;ENSMUST00000097298;ENSMUST00000112870;ENSMUSG00000034116	Mm.248172	3961	chr17,57418541,57467378,+	NM_011691;NM_001163815;NM_001163816	BC020487;CT010321;D83266	NP_001157287;NP_001157288;NP_035821	O08525;O08526;P27870;Q3TAF7;Q3TXC4;Q3U4K7;Q3U670;Q3U8U1;Q3U9E2;Q3UAG9;Q3UAH3;Q3UAV5;Q3V0U7;Q8VDU4	-	SH2 (IPR000980)	phagocytosis (0006909);immune response (0006955);integrin-mediated signaling pathway (0007229);intracellular signaling cascade (0007242);T cell differentiation (0030217);regulation of Rho protein signal transduction (0035023);regulation of GTPase activity (0043087);positive regulation of cell adhesion (0045785)	0006909;0006955;0007229;0007242;0030217;0035023;0042110;0043087;0045785;0006897;0010324;0016044;0009987;0008150;0061024;0016043;0016192;0006810;0051234;0051179;0002376;0050896;0007166;0023033;0023052;0023034;0007165;0023060;0023046;0050794;0050789;0065007;0030098;0002521;0030154;0048869;0032502;0030097;0048534;0048513;0048856;0048731;0007275;0032501;0002520;0046649;0045321;0001775;0046578;0051056…	protein binding (0005515);zinc ion binding (0008270);diacylglycerol binding (0019992);Rac guanyl-nucleotide exchange factor activity (0030676)	0005085;0005089;0005515;0008270;0019992;0030676;0046872;0030695;0060589;0030234;0003674;0005088;0005083;0005488;0046914;0043169;0043167;0008289	intracellular (0005622)	0005622;0044464;0005575;0005623	-	Cellular Processes>Cell Motility>Regulation of actin cytoskeleton (04810);Cellular Processes>Cell Communication>Focal adhesion (04510);Organismal Systems>Immune System>Natural killer cell mediated cytotoxicity (04650);Organismal Systems>Immune System>T cell receptor signaling pathway (04660);Organismal Systems>Immune System>B cell receptor signaling pathway (04662);Organismal Systems>Immune Syste…	165dpp_DinKO;DET-ME;M00410;M01284	-	Down	ME	-	-	-	-	yes	-	yes	-	-	1422932_a_at	6.84	6.88	6.81	6.68	6.6	6.02	5.99	5.38			4.03	4.12	7.55	6.78
Rbm47	"RNA binding motif protein 47"	245945	ENSMUST00000094756;ENSMUST00000094757;ENSMUST00000113724;ENSMUST00000113725;ENSMUST00000113726;ENSMUSG00000070780	Mm.36863	36932	chr5,66408608,66542217,-	NM_001127382;NM_139065;NM_178446	BI099836;BC013481;BC034195;BC112902	NP_001120854;NP_620704;NP_848541	Q91WT8	-	-	-	-	nucleotide binding (0000166);RNA binding (0003723)	0000166;0003676;0003723;0005488;0003674	nucleus (0005634)	0005634;0043231;0043227;0043226;0005575;0043229;0044424;0044464;0005623;0005622	REACTOME:mRNA_processing_binding	-	165dpp_DinKO;ExpressedInAdultOvary;M00410;M01284	-	Down	-	-	-	yes	-	yes	-	yes	-	-	1423411_at	6.89	7.6	7.11	7.23	6.78	6.66	6.19	5.9			5.19	4.36	5.08	7.93
Gcnt3	"glucosaminyl (N-acetyl) transferase 3, mucin type"	72077	ENSMUST00000034751;ENSMUSG00000032226	Mm.195555	20993	chr9,69881352,69884506,-	NM_028087	BC018297;EF202835	NP_082363	Q5JCT0	N-acetylglucosaminyltransferase 3, mucin type (2.4.1.-)	-	protein amino acid O-linked glycosylation (0006493)	0006493;0006486;0006464;0043412;0043170;0008152;0008150;0044267;0019538;0044238;0044260;0044237;0009987;0043413;0070085;0005975;0044262;0009101;0009100;0034645;0009059;0009058;0044249	beta-1,3-galactosyl-O-glycosyl-glycoprotein beta-1,6-N-acetylglucosaminyltransferase activity (0003829);N-acetyllactosaminide beta-1,6-N-acetylglucosaminyltransferase activity (0008109)	0003829;0008109;0008375;0016740;0016757;0008194;0003824;0003674;0016758	Golgi apparatus (0005794);integral to membrane (0016021)	0005794;0016020;0016021;0043231;0043227;0043226;0005575;0043229;0044424;0044464;0005623;0005622;0044444;0005737;0031224;0044425	-	Metabolism>Glycan Biosynthesis and Metabolism>O-Glycan biosynthesis (00512)	165dpp_DinKO;DET-ME;M00410;M01014	-	Down	ME	-	-	-	-	yes	yes	-	-	-	1424901_at	6.59	6.78	7.21	6.96	6.91	6.81	6.1	5.64			3.82	3.75	8.09	8.55
Apbb1ip	"amyloid beta (A4) precursor protein-binding, family B, member 1 interacting protein"	54519	ENSMUST00000014290;ENSMUSG00000026786	Mm.14255	32434	chr2,22629614,22731173,+	NM_019456	BC023110;AF020313	NP_062329	B1AYC9;Q3TS23;Q8CB05;Q8R5A3	-	Pleckstrin_homology (IPR001849)	signal transduction (0007165)	0007165;0023060;0023046;0008150;0023052;0050794;0050789;0065007	-	-	cytoplasm (0005737);cytoskeleton (0005856);focal adhesion (0005925);extrinsic to membrane (0019898);lamellipodium (0030027)	0005737;0005856;0005886;0005925;0016020;0019898;0030027;0030054;0042995;0044424;0044464;0005575;0005623;0005622;0043232;0043228;0043226;0043229;0005924;0005912;0070161;0044459;0044425;0030055;0016323;0031252	-	-	165dpp_DinKO;ExpressedInSertoliCells;ExpressedInAdultOvary;M01284	-	Down	-	-	yes	yes	-	-	-	yes	-	-	1425269_at	5.48	5.74	5.88	6.02	5.86	5.53	4.98	4.51			6.5	5.69	6.65	7.97
Runx2	"runt related transcription factor 2"	12393	ENSMUST00000077846;ENSMUST00000113568;ENSMUST00000113572;ENSMUSG00000039153	Mm.391013	68389	chr17,44632936,44873597,-	NM_001145920;NM_001146038;NM_009820	D14637;AF005936;AF010284;D14636;DQ458792	NP_001139392;NP_001139510;NP_033950	Q08775;Q1PAG7;Q9Z2T9	-	-	endochondral ossification (0001958);osteoblast fate commitment (0002051);chondrocyte development (0002063);transcription (0006350);positive regulation of cell proliferation (0008284);negative regulation of transcription (0016481);positive regulation of chondrocyte differentiation (0032332);regulation of fibroblast growth factor receptor signaling pathway (0040036);odontogenesis of dentine-contain…	0001501;0001649;0001958;0002051;0002062;0002063;0006350;0006355;0008284;0016481;0030278;0032332;0040036;0042475;0042487;0045449;0045669;0045778;0045879;0045944;0048469;0048731;0048856;0032502;0008150;0007275;0032501;0030154;0048869;0009987;0001503;0060348;0060350;0060349;0009653;0048705;0009887;0048513;0045165;0051216;0009888;0048468;0006139;0034641;0006807;0008152;0044237;0044238;0034645;0009059…	chromatin binding (0003682);transcription factor activity (0003700);protein binding (0005515);ATP binding (0005524);transcription activator activity (0016563);promoter binding (0010843);specific transcriptional repressor activity (0016566)	0003677;0003682;0003700;0005515;0005524;0016563;0003676;0005488;0003674;0030528;0032559;0030554;0001883;0001882;0017076;0000166;0032555;0032553;0010843;0016566;0043565;0044212;0016564	transcription factor complex (0005667);cytoplasm (0005737)	0005634;0005667;0005737;0043231;0043227;0043226;0005575;0043229;0044424;0044464;0005623;0005622;0043234;0032991;0044451;0044428;0044446;0044422;0005654;0031981;0070013;0043233;0031974	GENMAPP:TGF_Beta_Signaling_Pathway	-	165dpp_DinKO;M00410;M01014;M01284;Sox8_TargetGenes	-	Down	-	-	-	-	-	yes	yes	yes	yes	-	1425389_a_at	5.86	6.36	6.34	5.78	5.89	5.87	5.22	4.59			3.75	3.84	4.25	6.88
Tox	"thymocyte selection-associated high mobility group box"	252838	ENSMUSG00000041272	Mm.475139	8822	chr4,6614220,6917929,-	NM_145711	BB547854;AF472514;BC080732	NP_663757	B1AUN4;Q66JW3	-	-	-	-	DNA binding (0003677)	0003677;0003676;0005488;0003674	nucleus (0005634)	0005634;0043231;0043227;0043226;0005575;0043229;0044424;0044464;0005623;0005622	-	-	165dpp_DinKO;M00410;M01284	-	Down	-	-	-	-	-	yes	-	yes	-	-	1425483_at	7.76	7.54	7.53	7.52	7.08	7.28	6.74	6.11			4.94	7.38	6.45	7.3
Kcnip2	"Kv channel-interacting protein 2"	80906	ENSMUST00000026247;ENSMUST00000079431;ENSMUST00000086993;ENSMUST00000111906;ENSMUSG00000025221	Mm.213204	86999	chr19,45868160,45890717,-	NM_030716;NM_145703;NM_145704	AF439339;AF439340;AF439341;AJ278535;AY647241;BC056434;BC132215;BC138496;DQ148496;DQ148497;DQ148498;DQ148505	NP_109641;NP_663749;NP_663750	Q3YAA4;Q3YAB1;Q3YAB2;Q3YAB3;Q9JJ69	-	-	potassium ion transport (0006813);protein heterooligomerization (0051291)	0006810;0006811;0006813;0051291;0051234;0008150;0051179;0015672;0006812;0030001;0051259;0006461;0065003;0022607;0016043;0044085;0043933;0070271	voltage-gated ion channel activity (0005244);potassium channel activity (0005267);calcium ion binding (0005509);protein binding (0005515);potassium ion binding (0030955)	0005216;0005244;0005267;0005509;0005515;0030955;0015075;0022891;0022857;0005215;0003674;0022892;0022838;0015267;0022803;0022832;0022836;0005261;0046873;0008324;0046872;0043169;0043167;0005488;0031420	voltage-gated potassium channel complex (0008076);extrinsic to membrane (0019898);dendrite (0030425)	0005886;0008076;0016020;0019898;0030425;0044464;0005575;0005623;0034705;0034703;0034702;0043234;0032991;0044425;0016021;0031224;0044459;0005887;0031226;0043005;0042995	-	-	165dpp_DinKO;DET-PM;DEST-PM;M00410;M01284	-	Down	PM	yes	-	-	-	yes	-	yes	-	-	1425870_a_at	7.39	7.44	7.4	7.45	7.39	7.16	6.69	6.01			4.06	3.86	6.26	8.42
Rad51l3	"RAD51-like 3 (S. cerevisiae)"	19364	ENSMUST00000018985;ENSMUST00000021033;ENSMUST00000092844;ENSMUST00000100718;ENSMUSG00000018841	Mm.9286	2156	chr11,82692239,82704091,-	NM_011235	AB052828;AB007040;AB052829;AB052830;AB052831;AB052832;AB052833;AB052834;AF034955;BC049136	NP_035365	B1ARD4;B5LBC3;B5LBC4;O55230;Q3UGT8;Q9EP65;Q9EP85;Q9EP87;Q9EP92;Q9EPA9;Q9EPC0;Q9EQL4;Q9EQS6	-	-	base-excision repair (0006284);DNA recombination (0006310)	0006259;0006281;0006284;0006310;0006974;0006139;0034641;0006807;0008152;0008150;0044237;0009987;0044238;0044260;0043170;0033554;0006950;0050896;0051716	DNA binding (0003677);ATP binding (0005524);DNA-dependent ATPase activity (0008094)	0000166;0003677;0005524;0008094;0017111;0005488;0003674;0003676;0032559;0030554;0001883;0001882;0017076;0032555;0032553;0042623;0016887;0016462;0016818;0016817;0016787;0003824	nucleus (0005634)	0005634;0043231;0043227;0043226;0005575;0043229;0044424;0044464;0005623;0005622	-	Genetic Information Processing>Replication and Repair>Homologous recombination (03440)	165dpp_DinKO;ExpressedInSertoliCells;ExpressedInAdultOvary	-	Down	-	-	yes	yes	-	-	-	-	-	-	1425944_a_at	7.74	7.44	7.28	7.96	7.5	7.32	7.11	6.04			6.68	6.47	7.36	7.82
Tbata	"thymus, brain and testes associated"	65971	ENSMUST00000079235;ENSMUST00000121297;ENSMUSG00000020096	Mm.30227	17650	chr10,60638060,60643428,+	NM_001017407;NM_001017409;NM_001017419;NM_001017433;NM_001017441;NM_023064	AF257503;AF257502;AY243457;AY243459	NP_001017407;NP_001017409;NP_001017419;NP_001017433;NP_001017441;NP_075551	Q7TSD4;Q91YF1	-	-	multicellular organismal development (0007275);spermatid differentiation (0048515)	0007275;0007283;0030154;0048515;0032501;0008150;0032502;0048232;0007276;0048609;0022414;0000003;0032504;0019953;0048869;0009987;0003006;0048610	protein binding (0005515)	0005515;0005488;0003674	nucleus (0005634);cytosol (0005829)	0005634;0005737;0005829;0043231;0043227;0043226;0005575;0043229;0044424;0044464;0005623;0005622;0044444	-	-	165dpp_DinKO;DET-PM;M01284	-	Down	PM	-	-	-	-	-	-	yes	-	-	1425957_x_at	7.94	7.91	7.98	7.56	7.91	7.55	6.98	6.4			3.85	6.55	6.56	8.77
Cacnb1	"calcium channel, voltage-dependent, beta 1 subunit"	12295	ENSMUST00000017552;ENSMUST00000092736;ENSMUST00000103144;ENSMUST00000107561;ENSMUST00000107562;ENSMUSG00000020882	Mm.41252	20186	chr11,97866335,97883739,-	NM_001159319;NM_001159320;NM_031173;NM_145121	AY094172;AF322905;AY094173	NP_001152791;NP_001152792;NP_112450;NP_660099	A2A542;A2A543;A2A544;A2A545;Q3U2N3;Q6DD95;Q8R3Z5	-	SH3_domain (IPR001452)	protein targeting to membrane (0006612);calcium ion transport (0006816)	0006612;0006810;0006811;0006816;0006605;0006886;0015031;0051234;0008150;0051179;0045184;0008104;0033036;0046907;0051649;0051641;0009987;0034613;0070727;0070838;0015674;0006812;0030001	calcium ion binding (0005509);protein binding (0005515);high voltage-gated calcium channel activity (0008331);dihydropyridine-sensitive calcium channel activity (0015270)	0005216;0005244;0005245;0005262;0005509;0005515;0008331;0015270;0015075;0022891;0022857;0005215;0003674;0022892;0022838;0015267;0022803;0022832;0022836;0005261;0046873;0008324;0022843;0046872;0043169;0043167;0005488	voltage-gated calcium channel complex (0005891);sarcoplasmic reticulum (0016529);T-tubule (0030315)	0005886;0005891;0016020;0016529;0030315;0044464;0005575;0005623;0034704;0034703;0034702;0043234;0032991;0044425;0016021;0031224;0044459;0005783;0043231;0043227;0043226;0043229;0044424;0005622;0044444;0005737;0071212;0016528;0042383	GENMAPP:Calcium_regulation_in_cardiac_cells	Environmental Information Processing>Signal Transduction>MAPK signaling pathway (04010);Organismal Systems>Circulatory System>Cardiac muscle contraction (04260);Human Diseases>Circulatory Diseases>Hypertrophic cardiomyopathy (HCM) (05410);Human Diseases>Circulatory Diseases>Arrhythmogenic right ventricular cardiomyopathy (ARVC) (05412);Human Diseases>Circulatory Diseases>Dilated cardiomyopathy (D…	165dpp_DinKO;DET-PM;M00410;M01014;M01284	-	Down	PM	-	-	-	-	yes	yes	yes	-	-	1426108_s_at	6.83	6.87	7.01	7.3	6.41	6.61	6.34	5.28			4.23	4.49	5.84	8.2
Prok2	"prokineticin 2"	50501	ENSMUST00000032152;ENSMUST00000101120;ENSMUSG00000030069	Mm.87365	9268	chr6,99672099,99676386,-	NM_001037539;NM_015768	AF182065;AF182064;AF182066;AF487280;BC116911;BC144863	NP_001032628;NP_056583	B7ZMX7;Q14AB2;Q9QXU7	-	-	angiogenesis (0001525);anti-apoptosis (0006916);chemotaxis (0006935);neuropeptide signaling pathway (0007218);spermatogenesis (0007283);circadian rhythm (0007623);cell proliferation (0008283);positive regulation of smooth muscle contraction (0045987)	0001525;0006916;0006935;0007218;0007283;0007623;0008283;0045987;0048511;0048646;0032502;0008150;0009653;0048856;0048514;0001568;0001944;0048513;0048731;0007275;0032501;0043066;0042981;0043067;0010941;0050794;0050789;0065007;0043069;0060548;0048523;0048519;0042221;0050896;0042330;0007626;0007610;0009605;0040011;0007186;0007166;0023033;0023052;0048232;0007276;0048609;0022414;0000003;0032504;0019953…	G-protein-coupled receptor binding (0001664)	0001664;0005102;0005515;0005488;0003674	extracellular region (0005576)	0005576;0005575	-	-	165dpp_DinKO;18dpp_DinDKO;DET-ME;DEST-ME;M01284	-	Down	ME	yes	-	-	-	-	-	yes	-	-	1426176_a_at	7.08	7.33	7.45	7.6	7.31	7.11	6.89	5.33			3.44	3.83	9.78	7.82
Crtac1	"cartilage acidic protein 1"	72832	ENSMUST00000048630;ENSMUSG00000042401	Mm.313558	23070	chr19,42358020,42506275,-	NM_145123	BB426194;BC024472	NP_660105	Q3UF40;Q8R555	-	-	-	-	calcium ion binding (0005509)	0005509;0046872;0043169;0043167;0005488;0003674	proteinaceous extracellular matrix (0005578)	0005576;0005578;0005575;0031012;0044421	-	-	165dpp_DinKO;18dpp_DinDKO;0dpp_UinDKO;M00410;M01284	-	Down	-	-	-	-	-	yes	-	yes	-	-	1426606_at	7.21	7.12	7.19	7.24	6.87	6.86	6.44	5.92			5.22	5.25	7.81	6.42
Tcf7l2	"transcription factor 7-like 2, T-cell specific, HMG-box"	21416	ENSMUST00000041717;ENSMUST00000061496;ENSMUST00000078917;ENSMUST00000086848;ENSMUST00000111649;ENSMUST00000111651;ENSMUST00000111652;ENSMUST00000111653;ENSMUST00000111654;ENSMUST00000111656;ENSMUST00000111657;ENSMUST00000111658;ENSMUST00000111659;ENSMUST00000111662;ENSMUSG00000024985	Mm.139815	7564	chr19,55816732,55987259,+	NM_001142918;NM_001142919;NM_001142920;NM_001142921;NM_001142922;NM_001142923;NM_001142924;NM_009333	BG487404;AF107298;AF363724;AF363725;AF363726;AJ223070;AK132465;AY072035;BC052022	NP_001136390;NP_001136391;NP_001136392;NP_001136393;NP_001136394;NP_001136395;NP_001136396;NP_033359	Q3V1G9;Q80WT9;Q8BS68;Q8C3Y9;Q8C834;Q8CAI6;Q924A0	-	-	blood vessel development (0001568);transcription (0006350);anti-apoptosis (0006916);cell cycle arrest (0007050);cell proliferation (0008283);positive regulation of gene-specific transcription from RNA polymerase II promoter (0010552);positive regulation of heparan sulfate proteoglycan biosynthetic process (0010909);Wnt receptor signaling pathway (0016055);neural tube development (0021915);embryon…	0001568;0006350;0006355;0006357;0006916;0007050;0008283;0010552;0010909;0016055;0021915;0030538;0032024;0032350;0035019;0042593;0045444;0045449;0045944;0048557;0048619;0048625;0048856;0032502;0008150;0001944;0048513;0048731;0007275;0032501;0006139;0034641;0006807;0008152;0044237;0009987;0044238;0034645;0009059;0009058;0043170;0044249;0044260;0010467;0010468;0060255;0019222;0050789;0065007;0010556…	transcription factor activity (0003700);RNA polymerase II transcription factor activity (0003702);beta-catenin binding (0008013);transcription factor binding (0008134);specific transcriptional repressor activity (0016566);protein kinase binding (0019901)	0003677;0003700;0003702;0005515;0008013;0008134;0016566;0019901;0003676;0005488;0003674;0030528;0016564;0019900;0019899	transcription factor complex (0005667);beta-catenin-TCF7L2 complex (0070369)	0005634;0005667;0005829;0070369;0043231;0043227;0043226;0005575;0043229;0044424;0044464;0005623;0005622;0043234;0032991;0044451;0044428;0044446;0044422;0005654;0031981;0070013;0043233;0031974;0044444;0005737;0071664;0044445	-	Environmental Information Processing>Signal Transduction>Wnt signaling pathway (04310);Cellular Processes>Cell Communication>Adherens junction (04520);Organismal Systems>Endocrine System>Melanogenesis (04916);Human Diseases>Cancers>Pathways in cancer (05200);Human Diseases>Cancers>Colorectal cancer (05210);Human Diseases>Cancers>Thyroid cancer (05216);Human Diseases>Cancers>Acute myeloid leukemia…	165dpp_DinKO;ExpressedInSertoliCells;ExpressedInAdultOvary;M00410;M01014;M01284	-	Down	-	-	yes	yes	-	yes	yes	yes	-	-	1426639_a_at	4.54	4.38	5.48	5.5	4.6	4.67	4.45	4.4			5.96	6.28	5.37	5.45
Acaca;Gm5182	"acetyl-Coenzyme A carboxylase alpha;predicted gene 5182"	107476;382567	ENSMUST00000103201;ENSMUST00000020843;ENSMUSG00000020532	Mm.352014	31015	chr11,84092411,84126311,+	NM_133360	BE650741;XR_005038;XR_033425;GENSCAN00000040410;GENSCAN00000010270;AY451393	NP_579938	Q5SWU9;Q9ESZ5	biotin carboxylase (6.3.4.14);acetyl-CoA carboxylase (6.4.1.2)	-	tissue homeostasis (0001894);acetyl-CoA metabolic process (0006084);fatty acid biosynthetic process (0006633);response to organic cyclic substance (0014070);response to drug (0042493);multicellular organismal protein metabolic process (0044268);lipid homeostasis (0055088)	0001894;0006084;0006629;0006633;0008152;0008610;0014070;0042493;0044268;0055088;0060249;0042592;0065008;0065007;0008150;0048871;0032501;0006732;0051186;0044237;0009987;0044238;0006631;0032787;0019752;0043436;0006082;0044281;0042180;0044255;0009058;0046394;0016053;0044249;0044283;0010033;0042221;0050896;0019538;0043170;0044259;0044236;0048878	acetyl-CoA carboxylase activity (0003989);biotin carboxylase activity (0004075);protein binding (0005515);ATP binding (0005524);biotin binding (0009374);manganese ion binding (0030145)	0000166;0003824;0003989;0004075;0005515;0005524;0009374;0016874;0030145;0046872;0005488;0003674;0016421;0016885;0016879;0032559;0030554;0001883;0001882;0017076;0032555;0032553;0019842;0033293;0031406;0046914;0043169;0043167	soluble fraction (0005625);mitochondrion (0005739)	0005625;0005737;0005739;0000267;0044464;0005575;0005623;0044424;0005622;0043231;0043227;0043226;0043229;0044444	-	Metabolism>Lipid Metabolism>Fatty acid biosynthesis (00061);Metabolism>Carbohydrate Metabolism>Pyruvate metabolism (00620);Metabolism>Carbohydrate Metabolism>Propanoate metabolism (00640);Organismal Systems>Endocrine System>Insulin signaling pathway (04910)	165dpp_DinKO;6dpp_DinDKO;ExpressedInSertoliCells;ExpressedInAdultOvary;M00410;M01014;M01284	-	Down	-	-	yes	yes	-	yes	yes	yes	-	-	1427595_at	5.54	5.24	5.32	6.04	5.26	5.11	4.61	4.4			7.02	5.89	5.93	5.91
Pou2f2	"POU domain, class 2, transcription factor 2"	18987	ENSMUST00000085970;ENSMUST00000098679;ENSMUST00000108413;ENSMUST00000108414;ENSMUST00000108415;ENSMUST00000108416;ENSMUST00000108417;ENSMUST00000108418;ENSMUSG00000008496	Mm.76683	55674	chr7,25877675,25917479,-	NM_001163554;NM_001163555;NM_001163556;NM_011138	X57938;AY746973;AY746974;X53654	NP_001157026;NP_001157027;NP_001157028;NP_035268	O89067;Q00196	-	-	mature B cell differentiation (0002335);immunoglobulin secretion during immune response (0002380);transcription (0006350);regulation of transcription, DNA-dependent (0006355);positive regulation of transcription (0045941);cell maturation (0048469)	0002335;0002380;0006350;0006355;0045449;0045941;0048305;0048469;0030183;0030098;0002521;0030154;0048869;0009987;0008150;0032502;0030097;0048534;0048513;0048856;0048731;0007275;0032501;0002520;0002376;0046649;0045321;0001775;0042113;0009306;0015031;0006810;0051234;0051179;0045184;0008104;0033036;0032940;0046903;0051649;0051641;0002377;0002440;0002252;0006955;0050896;0002381;0016064;0019724;0002449…	transcription factor activity (0003700);protein domain specific binding (0019904);sequence-specific DNA binding (0043565)	0003677;0003700;0019904;0030528;0043565;0003676;0005488;0003674;0005515	nucleus (0005634);cytoplasm (0005737)	0005634;0005737;0043231;0043227;0043226;0005575;0043229;0044424;0044464;0005623;0005622	-	-	165dpp_DinKO;18dpp_DinDKO;DET-ME;M00410;M01284	-	Down	ME	-	-	-	-	yes	-	yes	-	-	1427713_x_at	5.85	5.98	6.19	6.41	5.86	5.58	5.53	4.52			3.98	4.25	7.89	5.02
Pou2f2	"POU domain, class 2, transcription factor 2"	18987	ENSMUST00000085970;ENSMUST00000098679;ENSMUST00000108413;ENSMUST00000108414;ENSMUST00000108415;ENSMUST00000108416;ENSMUST00000108417;ENSMUST00000108418;ENSMUSG00000008496	Mm.76683	55674	chr7,25877675,25917479,-	NM_001163554;NM_001163555;NM_001163556;NM_011138	X57939;AY746973;AY746974;X53654	NP_001157026;NP_001157027;NP_001157028;NP_035268	O89067;Q00196	-	-	mature B cell differentiation (0002335);immunoglobulin secretion during immune response (0002380);transcription (0006350);regulation of transcription, DNA-dependent (0006355);positive regulation of transcription (0045941);cell maturation (0048469)	0002335;0002380;0006350;0006355;0045449;0045941;0048305;0048469;0030183;0030098;0002521;0030154;0048869;0009987;0008150;0032502;0030097;0048534;0048513;0048856;0048731;0007275;0032501;0002520;0002376;0046649;0045321;0001775;0042113;0009306;0015031;0006810;0051234;0051179;0045184;0008104;0033036;0032940;0046903;0051649;0051641;0002377;0002440;0002252;0006955;0050896;0002381;0016064;0019724;0002449…	transcription factor activity (0003700);protein domain specific binding (0019904);sequence-specific DNA binding (0043565)	0003677;0003700;0019904;0030528;0043565;0003676;0005488;0003674;0005515	nucleus (0005634);cytoplasm (0005737)	0005634;0005737;0043231;0043227;0043226;0005575;0043229;0044424;0044464;0005623;0005622	-	-	165dpp_DinKO;18dpp_DinDKO;M00410;M01284	-	Down	-	-	-	-	-	yes	-	yes	-	-	1427725_a_at	5.89	6.1	6.12	6.19	5.69	5.71	5.65	4.65			5	5.13	7.47	6.08
Slc8a2	"solute carrier family 8 (sodium/calcium exchanger), member 2"	110891	ENSMUST00000006175;ENSMUSG00000030376	Mm.241147	27358	chr7,16719191,16744533,+	NM_148946	AF503502;BC058704;BC080277	NP_683748	Q68EG0;Q6ZPY3;Q8K596;Q8R504	-	-	calcium ion transport (0006816);cell communication (0007154);transmembrane transport (0055085)	0006816;0007154;0055085;0070838;0015674;0006812;0006811;0006810;0051234;0008150;0051179;0030001;0009987;0023052	calcium:sodium antiporter activity (0005432)	0005432;0015368;0015491;0015298;0008324;0015075;0022891;0022857;0005215;0003674;0022892;0015300;0015297;0015291;0022804	integral to membrane (0016021)	0016020;0016021;0044464;0005575;0005623;0031224;0044425	-	Environmental Information Processing>Signal Transduction>Calcium signaling pathway (04020)	165dpp_DinKO;ExpressedInSertoliCells;M01284	-	Down	-	-	yes	-	-	-	-	yes	-	-	1428054_at	5.99	6.5	6.73	6.99	6.23	5.99	6.16	5.41			5.9	5.62	7.93	7.96
4930488B01Rik	"RIKEN cDNA 4930488B01 gene"	75036	-	-	-	chr7,17548572,17549957,+	-	AK015642	-	-	-	-	biological_process (0008150)	8150	molecular_function (0003674)	3674	cellular_component (0005575)	5575	-	-	165dpp_DinKO;18dpp_DinDKO;DET-ME	-	Down	ME	-	-	-	-	-	-	-	-	-	1428525_at	7.66	8.31	7.15	7.56	7.27	7.3	6.54	6.06			3.7	5.73	7.89	4.36
Syt11	"synaptotagmin XI"	229521	ENSMUST00000090945;ENSMUST00000107503;ENSMUST00000107505;ENSMUSG00000068923	Mm.379376	23120	chr3,88549480,88551108,-	NM_018804	AK018343;BC054526	NP_061274	Q3TPH5;Q3TPW8;Q3TYC4;Q7TQG8;Q80U82;Q8QZS8;Q9R0N3	-	-	transport (0006810)	0006810;0051234;0008150;0051179	transporter activity (0005215);calcium ion binding (0005509);protein binding (0005515);calcium-dependent phospholipid binding (0005544)	0005215;0005509;0005515;0005544;0046872;0003674;0043169;0043167;0005488;0005543;0008289	integral to plasma membrane (0005887);synaptic vesicle (0008021);cell junction (0030054)	0005887;0008021;0016020;0016021;0030054;0031410;0045202;0031224;0044425;0044464;0005575;0005623;0031226;0044459;0005886;0030136;0030135;0016023;0031982;0043226;0043229;0044424;0005622;0044444;0005737;0031988;0043231;0043227;0044456	-	-	165dpp_DinKO;18dpp_DinDKO;ExpressedInSertoliCells;ExpressedInAdultOvary;M00410;M01014;M01284	-	Down	-	-	yes	yes	-	yes	yes	yes	-	-	1429315_at	7.57	7.85	7.9	8.02	7.72	7.47	7.54	6.14			6.36	5.93	8.69	6.68
2310043J07Rik	"RIKEN cDNA 2310043J07 gene"	69665	ENSMUST00000006303;ENSMUST00000111137;ENSMUSG00000006143	Mm.75713	78581	chr5,136533184,136540190,+	NM_027158;XM_485688;XM_916650	AK009780;BC115564	NP_081434;XP_485688;XP_921743	Q9D701	-	Znf_Btk_motif (IPR001562)	-	-	-	-	integral to membrane (0016021)	0016020;0016021;0044464;0005575;0005623;0031224;0044425	-	-	165dpp_DinKO;DET-PM	-	Down	PM	-	-	-	-	-	-	-	-	-	1429844_at	9.22	8.27	8.65	8.58	8.39	8.22	7.99	7.14			5.27	5	8.37	9.24
Phf15	"PHD finger protein 15"	76901	ENSMUST00000020655;ENSMUST00000074967;ENSMUST00000109090;ENSMUST00000109091;ENSMUSG00000020387	Mm.259996	9082	chr11,51630264,51671155,-	NM_199299	AK004823;BC117856;BC117857	NP_955003	A2AA59;A2AA60;Q6ZQF7	-	-	histone H3 acetylation (0043966);histone H4-K5 acetylation (0043981);histone H4-K8 acetylation (0043982);histone H4-K12 acetylation (0043983);histone H4-K16 acetylation (0043984)	0043966;0043981;0043982;0043983;0043984;0016573;0006473;0043543;0006464;0043412;0043170;0008152;0008150;0044267;0019538;0044238;0044260;0044237;0009987;0016570;0016569;0016568;0006325;0051276;0006996;0016043;0043687;0043967	protein binding (0005515);zinc ion binding (0008270)	0005515;0008270;0046872;0005488;0003674;0046914;0043169;0043167	-	-	-	-	165dpp_DinKO;ExpressedInSertoliCells;ExpressedInAdultOvary;M00410;M01014;M01284	-	Down	-	-	yes	yes	-	yes	yes	yes	-	-	1430081_at	5.99	6.12	6.33	6.77	5.76	6.03	5.66	5.32			5.69	6.11	6.23	7.62
4931440L10Rik	"RIKEN cDNA 4931440L10 gene"	71001	ENSMUSG00000046367	Mm.459583	-	chr1,136437522,136446259,-	NM_001145300	AK016512;NR_026896;XR_033519;XR_033559;BC145149;BC145786	NP_001138772	A6H684;B7ZNB9	-	Glyco_transf_54 (IPR006759)	carbohydrate metabolic process (0005975)	0005975;0044238;0008152;0008150	transferase activity, transferring hexosyl groups (0016758)	0016758;0016757;0016740;0003824;0003674	membrane (0016020)	0016020;0044464;0005575;0005623	-	-	165dpp_DinKO;DET-PM;DEST-PM;M00410;M01014;M01284	-	Down	PM	yes	-	-	-	yes	yes	yes	-	-	1430094_at	9.74	9.82	9.74	9.73	9.6	9.34	9.02	8.39			3.92	4.05	6.83	9.29
Gprc2a-rs5	"G protein-coupled receptor, family C, group 2, member A, related sequence 5"	75835	-	Mm.429459	-	chr7,48923362,48949422,+	NM_029460	AK007132;NR_004441;AK133122	NP_083736	O35366	-	-	signal transduction (0007165);G-protein coupled receptor protein signaling pathway (0007186)	0007165;0007186;0023060;0023046;0008150;0023052;0050794;0050789;0065007;0007166;0023033	G-protein coupled receptor activity (0004930)	0004871;0004872;0004930;0060089;0003674;0004888	integral to membrane (0016021)	0016020;0016021;0044464;0005575;0005623;0031224;0044425	-	-	165dpp_DinKO;DET-PM;DEST-PM;M00410;M01014;M01284	-	Down	PM	yes	-	-	-	yes	yes	yes	-	-	1430504_at	6.71	6.46	6.56	6.4	6.54	6.51	5.6	4.72			3.28	3.32	3.62	7.13
4933437G19Rik	"RIKEN cDNA 4933437G19 gene"	71303	-	-	-	chr5,122297670,122298853,-	-	AV265458;AK017099	-	-	-	-	biological_process (0008150)	8150	molecular_function (0003674)	3674	cellular_component (0005575)	5575	-	-	165dpp_DinKO	-	Down	-	-	-	-	-	-	-	-	-	-	1430836_at	5.92	6.51	6.78	6.69	6.02	5.83	5.42	5.08			4.31	4.48	7.04	6.72
4930412O13Rik	"RIKEN cDNA 4930412O13 gene"	381347	ENSMUST00000026889;ENSMUST00000114919;ENSMUSG00000025783;ENSMUSG00000075535	-	-	chr2,9802879,9805548,+	-	AK015124;NR_024257;XR_035725;XR_035727	-	A2ASX5;Q3UNC2;Q9D5M9	-	-	biological_process (0008150)	8150	molecular_function (0003674)	3674	cellular_component (0005575)	5575	-	-	165dpp_DinKO;DET-PM;DEST-PM;M00410;M01284	-	Down	PM	yes	-	-	-	yes	-	yes	-	-	1430872_at	8.57	8.49	8.55	8.47	8.61	8.44	7.7	6.94			3.69	3.36	5.67	8.52
Prss23	"Protease, serine, 23"	76453	-	Mm.250438	5191	chr7,96658706,96659878,+	NM_029614	AV210191;AK131801	NP_083890	Q8BZS4;Q8CF39;Q9D6X6	protease, serine, 23 (3.4.21.-)	-	proteolysis (0006508)	0006508;0019538;0043170;0008152;0008150;0044238	serine-type endopeptidase activity (0004252)	0003824;0004252;0008233;0008236;0016787;0003674;0004175;0070011;0017171	extracellular region (0005576);nucleus (0005634)	0005576;0005634;0005575;0043231;0043227;0043226;0043229;0044424;0044464;0005623;0005622	-	-	165dpp_DinKO;DET-PM;DEST-PM	-	Down	PM	yes	-	-	-	-	-	-	-	-	1430956_at	7.61	7.8	7.19	7.38	6.88	7.07	6.34	6.12			3.15	3.24	4.91	7.5
4930503B20Rik	"RIKEN cDNA 4930503B20 gene"	75015	ENSMUST00000049703;ENSMUSG00000048652	Mm.250432	41344	chr3,146308963,146314278,-	NM_029144	AK015685	NP_083420	Q80ZP0;Q9D5A2	-	-	biological_process (0008150)	8150	heat shock protein binding (0031072)	0031072;0005515;0005488;0003674	mitochondrion (0005739)	0005739;0043231;0043227;0043226;0005575;0043229;0044424;0044464;0005623;0005622;0044444;0005737	-	-	165dpp_DinKO;DET-PM;DEST-PM	-	Down	PM	yes	-	-	-	-	-	-	-	-	1431185_at	6.69	6.72	6.64	6.38	5.69	6.36	5.25	5.4			3.28	3.45	4.73	8.19
4930512B01Rik	"RIKEN cDNA 4930512B01 gene"	74724	ENSMUST00000021378;ENSMUSG00000020992	-	-	chr12,70861085,70895496,+	-	AK015769	-	Q9D556	-	-	biological_process (0008150)	8150	molecular_function (0003674)	3674	cellular_component (0005575)	5575	-	-	165dpp_DinKO;M00410	-	Down	-	-	-	-	-	yes	-	-	-	-	1431370_at	7.47	7.17	6.59	7.12	7.42	7.22	5.84	5.11			3.62	3.35	6.19	7.6
4930443O20Rik	"RIKEN cDNA 4930443O20 gene"	74687	-	-	-	chr2,84913771,84914903,-	-	AV264146;AK015373	-	-	-	-	biological_process (0008150)	8150	molecular_function (0003674)	3674	cellular_component (0005575)	5575	-	-	165dpp_DinKO;DET-PM	-	Down	PM	-	-	-	-	-	-	-	-	-	1431481_at	8	7.6	7.54	7.79	7.51	7.65	6.87	6.19			4.92	4.65	6.1	8.51
4933409F18Rik	"RIKEN cDNA 4933409F18 gene"	74668	-	-	-	chr12,27504650,27518193,-	-	AK015322	-	-	-	-	biological_process (0008150)	8150	molecular_function (0003674)	3674	cellular_component (0005575)	5575	-	-	165dpp_DinKO;DET-PM;DEST-PM	-	Down	PM	yes	-	-	-	-	-	-	-	-	1431555_at	7.79	7.69	7.37	8.02	7.73	7.36	6.88	6.39			4.32	3.87	6.77	8.16
1700007J10Rik	"RIKEN cDNA 1700007J10 gene"	69320	-	-	-	chr11,59539419,59553656,-	-	AK005722;AK019811	-	-	-	-	biological_process (0008150)	8150	molecular_function (0003674)	3674	cellular_component (0005575)	5575	-	-	165dpp_DinKO;DET-PM;DEST-PM	-	Down	PM	yes	-	-	-	-	-	-	-	-	1431612_at	8.18	8.14	7.89	7.53	7.57	7.49	6.79	6.47			4.08	4.07	5.58	8.2
Srgap1	"SLIT-ROBO Rho GTPase activating protein 1"	117600	ENSMUST00000020322;ENSMUST00000081688;ENSMUSG00000020121	Mm.288698	56898	chr10,121222296,121244160,-	NM_001081037	AK016279;AY057898;BC120892;BC120893	NP_001074506	Q91Z69	-	-	Rho protein signal transduction (0007266);cell migration (0016477)	0007165;0007266;0016477;0023060;0023046;0008150;0023052;0050794;0050789;0065007;0007265;0007264;0007242;0048870;0006928;0009987;0040011;0051674;0051179	Rho GTPase activator activity (0005100);Rho GTPase binding (0017048)	0005096;0005100;0005515;0017048;0008047;0030234;0003674;0030695;0060589;0005099;0005083;0005488;0017016;0031267;0051020;0019899	intracellular (0005622)	0005622;0044464;0005575;0005623	-	Organismal Systems>Development>Axon guidance (04360)	165dpp_DinKO;DET-PM;DEST-PM	-	Down	PM	yes	-	-	-	-	-	-	-	-	1431719_a_at	7.02	6.97	6.93	6.84	6.86	6.67	5.96	4.92			4.03	4.03	3.98	7.6
4930529C04Rik	"RIKEN cDNA 4930529C04 gene"	619677	ENSMUST00000041297;ENSMUST00000086336;ENSMUSG00000034333	-	-	chr3,90876501,90877674,+	NM_181412	AI173806;XR_033699;XR_034353;BC052174	-	Q3UPJ9;Q80TV3;Q80WQ9;Q8R329	-	-	biological_process (0008150)	8150	DNA binding (0003677);protein dimerization activity (0046983)	0003677;0046983;0003676;0005488;0003674;0005515	cellular_component (0005575)	5575	-	-	165dpp_DinKO	-	Down	-	-	-	-	-	-	-	-	-	-	1431759_at	7.53	7.3	6.87	7.18	7.12	6.99	6.04	5.88			4.73	5.41	6.34	7.48
4933433H22Rik	"RIKEN cDNA 4933433H22 gene"	74473	-	-	-	chr17,84478000,84489215,+	-	AK017043	-	-	-	-	biological_process (0008150)	8150	molecular_function (0003674)	3674	cellular_component (0005575)	5575	-	-	165dpp_DinKO;DET-PM;DEST-PM	-	Down	PM	yes	-	-	-	-	-	-	-	-	1431925_at	6.93	6.72	6.98	7.08	6.29	6.61	6.19	4.97			4.09	3.92	5.03	7.21
Rab11fip2	"RAB11 family interacting protein 2 (class I)"	74998	-	Mm.24167	8937	chr19,59982601,60019557,-	NM_001033172;NM_001164367	AK015534;BC089010	NP_001028344;NP_001157839	B9EID4;Q3U366;Q5HZI0	-	-	protein transport (0015031)	0015031;0006810;0051234;0008150;0051179;0045184;0008104;0033036	molecular_function (0003674)	3674	intracellular membrane-bounded organelle (0043231)	0043231;0043227;0043226;0005575;0043229;0044424;0044464;0005623;0005622	-	Cellular Processes>Transport and Catabolism>Endocytosis (04144)	165dpp_DinKO	-	Down	-	-	-	-	-	-	-	-	-	-	1432028_at	5.6	6.13	6.39	6.34	6.04	5.62	5.39	5.25			3.98	3.99	6.07	7.36
Cyp1b1	"cytochrome P450, family 1, subfamily b, polypeptide 1"	13078	-	Mm.214016	68035	chr17,80100877,80112995,-	NM_009994	AK016699	NP_034124	Q3UTK2;Q3UVA8;Q64429;Q80V82;Q8BRY0;Q8C685;Q9CUA1	cytochrome P450, family 1, subfamily B, polypeptide 1 (1.14.14.1)	-	estrogen metabolic process (0008210);toxin metabolic process (0009404);response to organic substance (0010033);dibenzo-p-dioxin metabolic process (0018894);oxidation reduction (0055114)	0006725;0008210;0009404;0010033;0018894;0055114;0044237;0008152;0008150;0009987;0008202;0006629;0044238;0034754;0042445;0010817;0065008;0065007;0019748;0042221;0050896;0018904;0044281;0042537;0006805;0071466;0009410;0070887;0051716;0046483	protein binding (0005515);electron carrier activity (0009055);heme binding (0020037);aromatase activity (0070330)	0004497;0005506;0005515;0009055;0016491;0020037;0046872;0070330;0003824;0003674;0046914;0043169;0043167;0005488;0046906;0016712;0016705	endoplasmic reticulum (0005783);microsome (0005792);extrinsic to membrane (0019898)	0005783;0005792;0016020;0019898;0043231;0043227;0043226;0005575;0043229;0044424;0044464;0005623;0005622;0044444;0005737;0042598;0005624;0005626;0000267;0044425	-	Metabolism>Lipid Metabolism>Steroid hormone biosynthesis (00140);Metabolism>Amino Acid Metabolism>Tryptophan metabolism (00380);Metabolism>Xenobiotics Biodegradation and Metabolism>Metabolism of xenobiotics by cytochrome P450 (00980)	165dpp_DinKO;M00410;M01284	-	Down	-	-	-	-	-	yes	-	yes	-	-	1432081_at	7.05	7.12	6.85	6.88	6.84	6.48	6	5.33			4.1	4.4	4.6	6.86
4933409F18Rik	"RIKEN cDNA 4933409F18 gene"	74668	-	-	-	chr12,27499236,27518193,-	-	AK016753	-	-	-	-	biological_process (0008150)	8150	molecular_function (0003674)	3674	cellular_component (0005575)	5575	-	-	165dpp_DinKO;DET-ME;DEST-ME	-	Down	ME	yes	-	-	-	-	-	-	-	-	1432171_at	7.19	7.42	7.17	7.47	7.47	7.1	6.47	5.74			3.34	3.31	6.9	7.76
4930483K19Rik	"RIKEN cDNA 4930483K19 gene"	74953	-	-	-	chr10,76008616,76024960,-	-	AK015616	-	-	-	-	biological_process (0008150)	8150	molecular_function (0003674)	3674	cellular_component (0005575)	5575	-	-	165dpp_DinKO;DET-PM;DEST-PM	-	Down	PM	yes	-	-	-	-	-	-	-	-	1432192_at	5.94	5.94	6.1	5.74	5.35	5.26	5	4.77			3.55	3.54	4.45	7.2
Dscaml1	"Down syndrome cell adhesion molecule-like 1"	114873	ENSMUST00000034592;ENSMUST00000040855;ENSMUST00000054307;ENSMUSG00000032087	Mm.325499	79549	chr9,45234711,45379307,+	NM_001081270	AK015320;AF487346;AK014832;AK161365	NP_001074739	Q3V3B0;Q4VA61;Q8CET1;Q8CHB2;Q8R4B1;Q8R4B2;Q8R4B3;Q8R4B4;Q8R4B5;Q91ZY7	-	-	GTP biosynthetic process (0006183);UTP biosynthetic process (0006228);CTP biosynthetic process (0006241);homophilic cell adhesion (0007156);brain development (0007420);calcium-independent cell-cell adhesion (0016338);embryonic skeletal system morphogenesis (0048704)	0006183;0006228;0006241;0007156;0007420;0016338;0048704;0009206;0009145;0006164;0006163;0009117;0006753;0055086;0006139;0034641;0006807;0008152;0008150;0044237;0009987;0044238;0044281;0046483;0009165;0034404;0034654;0044271;0044249;0009058;0044283;0009142;0009141;0009144;0009152;0009150;0009259;0009260;0009201;0009199;0009205;0046039;0009209;0009148;0006221;0006220;0009147;0009208;0009218;0009220…	nucleoside diphosphate kinase activity (0004550);ATP binding (0005524);protein homodimerization activity (0042803)	0004550;0005524;0042803;0016776;0016772;0016740;0003824;0003674;0019205;0016301;0032559;0030554;0001883;0001882;0005488;0017076;0000166;0032555;0032553;0042802;0005515;0046983	plasma membrane (0005886);cell surface (0009986)	0005886;0009986;0016020;0044464;0005575;0005623	-	-	165dpp_DinKO;DET-PM;DEST-PM;M00410;M01014;M01284	-	Down	PM	yes	-	-	-	yes	yes	yes	-	-	1432196_a_at	9.02	8.89	9.08	9.05	8.87	8.59	8.07	7.73			3.93	4.17	5.32	8.39
4930542C16Rik	"RIKEN cDNA 4930542C16 gene"	75163	ENSMUST00000062438;ENSMUSG00000048628	-	-	chr14,25434340,25436526,-	-	AK016018	-	Q9D4X8	-	-	biological_process (0008150)	8150	molecular_function (0003674)	3674	cellular_component (0005575)	5575	-	-	165dpp_DinKO;M00410;M01014;M01284	-	Down	-	-	-	-	-	yes	yes	yes	-	-	1432305_at	6.65	5.98	6.34	6.22	5.99	5.49	5.39	4.31			3.61	3.76	3.86	6.62
4930483C13Rik	"RIKEN cDNA 4930483C13 gene"	78105	-	-	-	chr10,119262260,119288906,-	-	AK015613	-	-	-	-	-	-	-	-	-	-	-	-	165dpp_DinKO	-	Down	-	-	-	-	-	-	-	-	-	-	1432315_at	5.59	6.19	5.85	5.67	5.61	4.97	4.92	4.44			3.27	3.32	3.61	5.2
Cfhr3	"complement factor H-related 3"	624286	-	-	-	chr1,141471764,141524888,-	-	AK015277	-	Q8BMW5	-	-	biological_process (0008150)	8150	molecular_function (0003674)	3674	cellular_component (0005575)	5575	-	-	165dpp_DinKO;DET-PM;DEST-PM	-	Down	PM	yes	-	-	-	-	-	-	-	-	1432330_at	7.67	7.36	7.39	7.25	7.2	6.97	6.62	6.03			3.27	3.29	4.64	8.48
EG627427;Gm13337;Gm5385;Gm7669;Gm7901;Gm8096;Gm8341;Gm9210;Gm9252;Gm9347;LOC630761;LOC630896;Phgdh	"predicted gene, EG627427;predicted gene 13337;predicted gene 5385;predicted gene 7669;3-phosphoglycerate dehydrogenase pseudogene;predicted gene 8096;predicted gene 8341;predicted gene 9210;predicted gene 9252;predicted gene 9347;similar to 3-phosphoglycerate dehydrogenase;3-phosphoglycerate dehydrogenase"	236539;385344;627427;630761;630896;637235;665516;666036;666422;666875;668506;668576;668771	ENSMUST00000082039;ENSMUST00000077710;ENSMUST00000119183;ENSMUST00000065793;ENSMUST00000118988;ENSMUST00000120430	Mm.16898	39318	chr8,29193166,29194738,-	NM_016966	AK015074;XR_001608;XR_001871;XR_001935;XR_030502;XR_030672;XR_030810;XR_030923;XR_031621;XR_031967;XR_032261;XR_032429;XR_032497;XR_032525;XR_032647;XR_032902;XR_033122;XR_034288;XR_034648;XR_034862;XR_035004;XR_035655;GENSCAN00000038100;AK196163;GENSCAN00000010055;BC086668;GENSCAN00000004254;GENSCAN00000032911;GENSCAN00000000232;GENSCAN00000006575;BC110673;GENSCAN00000029477;GENSCAN00000013062	NP_058662	Q61753	D-3-phosphoglycerate dehydrogenase (1.1.1.95)	-	glutamine metabolic process (0006541);glycine metabolic process (0006544);L-serine biosynthetic process (0006564);threonine metabolic process (0006566);gamma-aminobutyric acid metabolic process (0009448);regulation of gene expression (0010468);taurine metabolic process (0019530);spinal cord development (0021510);glial cell development (0021782);neural tube development (0021915);cell cycle process…	0006541;0006544;0006563;0006564;0006566;0008152;0008652;0009448;0010468;0019530;0021510;0021782;0021915;0022008;0022402;0031175;0055114;0009064;0006520;0006519;0044237;0008150;0009987;0044238;0044281;0019752;0043436;0006082;0042180;0044106;0009308;0006807;0034641;0009069;0009070;0009309;0044271;0044249;0009058;0046394;0016053;0044283;0009066;0006575;0060255;0019222;0050789;0065007;0006790;0048856…	phosphoglycerate dehydrogenase activity (0004617);NAD or NADH binding (0051287)	0003824;0004617;0005488;0016491;0016616;0048037;0051287;0003674;0016614;0000166;0050662	cellular_component (0005575)	5575	-	Metabolism>Amino Acid Metabolism>Glycine, serine and threonine metabolism (00260)	165dpp_DinKO;DET-PM;DEST-PM;M00410;M01014;M01284	-	Down	PM	yes	-	-	-	yes	yes	yes	-	-	1432707_at	7.58	7.52	7.51	7.52	7.32	7.38	6.54	6.17			3.3	3.34	4.7	7.27
4933421H12Rik	"RIKEN cDNA 4933421H12 gene"	74465	-	-	-	chr19,37539751,37541446,-	-	AK016863	-	-	-	-	biological_process (0008150)	8150	molecular_function (0003674)	3674	cellular_component (0005575)	5575	-	-	165dpp_DinKO;DET-PM;DEST-PM	-	Down	PM	yes	-	-	-	-	-	-	-	-	1432973_at	6.57	6.71	6.58	6.33	6.86	6.5	5.65	5.05			3.4	3.82	3.87	7.18
4930423C22Rik	"RIKEN cDNA 4930423C22 gene"	74628	-	-	-	chr12,84060834,84062144,-	-	AK015186	-	-	-	-	biological_process (0008150)	8150	molecular_function (0003674)	3674	cellular_component (0005575)	5575	-	-	165dpp_DinKO;DET-ME;DEST-ME	-	Down	ME	yes	-	-	-	-	-	-	-	-	1433128_at	6.16	5.93	6.31	6.58	6.31	6.05	5.72	5.08			4.19	4.07	7.2	7.28
Nacc1	"nucleus accumbens associated 1, BEN and BTB (POZ) domain containing"	66830	-	Mm.289698	12042	chr6,149309858,149311132,-	NM_025788	AK015764	NP_080064	Q7TSZ8	-	-	transcription (0006350);induction of apoptosis (0006917);positive regulation of cell proliferation (0008284);negative regulation of transcription (0016481);protein homooligomerization (0051260)	0006350;0006917;0008284;0016481;0045449;0051260;0006139;0034641;0006807;0008152;0008150;0044237;0009987;0044238;0034645;0009059;0009058;0043170;0044249;0044260;0010467;0012502;0043068;0010942;0010941;0050794;0050789;0065007;0048522;0048518;0043067;0043065;0042981;0042127;0010558;0009890;0009889;0019222;0009892;0048519;0010556;0060255;0010605;0010629;0010468;0031327;0031324;0031323;0048523;0031326…	protein binding (0005515);specific transcriptional repressor activity (0016566)	0005515;0016566;0005488;0003674;0016564;0030528	cytoplasm (0005737);nuclear body (0016604)	0005634;0005737;0016604;0043231;0043227;0043226;0005575;0043229;0044424;0044464;0005623;0005622;0044451;0044428;0044446;0044422;0005654;0031981;0070013;0043233;0031974	-	-	165dpp_DinKO;DET-PM;DEST-PM	-	Down	PM	yes	-	-	-	-	-	-	-	-	1433139_at	7.75	7.66	7.06	7.24	7.37	7.38	6.52	5.45			3.8	3.36	4.91	7.88
4933417G07Rik	"RIKEN cDNA 4933417G07 gene"	71182	-	-	-	chr3,55651186,55652322,+	-	AK016844;XR_002339;XR_005159	-	-	-	-	biological_process (0008150)	8150	molecular_function (0003674)	3674	cellular_component (0005575)	5575	-	-	165dpp_DinKO	-	Down	-	-	-	-	-	-	-	-	-	-	1433280_at	6.61	6.19	5.82	5.81	5.67	5.48	4.6	4.76			3.93	4.23	5.07	6.36
Ttll13	"tubulin tyrosine ligase-like family, member 13"	269954	-	Mm.276780	65078	chr7,87391311,87391690,+	NM_177765;XM_001478078	AK007167	NP_808433;XP_001478128	A4Q9F6;A6H647;Q9CVP1	-	-	protein modification process (0006464)	0006464;0043412;0043170;0008152;0008150;0044267;0019538;0044238;0044260;0044237;0009987	tubulin-tyrosine ligase activity (0004835);ATP binding (0005524)	0003824;0004835;0005524;0016874;0003674;0016881;0016879;0032559;0030554;0001883;0001882;0005488;0017076;0000166;0032555;0032553	-	-	-	-	165dpp_DinKO;18dpp_DinDKO;ExpressedInSertoliCells;ExpressedInAdultOvary	-	Down	-	-	yes	yes	-	-	-	-	-	-	1433427_at	7.92	7.84	8.18	7.92	7.79	7.68	7.43	6.6			6.1	6.01	8	8.66
Mbp	"myelin basic protein"	17196	ENSMUST00000062446;ENSMUST00000075372;ENSMUST00000080658;ENSMUST00000102812;ENSMUST00000114673;ENSMUST00000114674;ENSMUST00000114681;ENSMUSG00000041607	Mm.252063	1788	chr18,82754651,82755029,+	NM_001025245;NM_001025251;NM_001025254;NM_001025255;NM_001025256;NM_001025258;NM_001025259;NM_010777	AI323506;BC004704;L07507;M15060	NP_001020416;NP_001020422;NP_001020425;NP_001020426;NP_001020427;NP_001020429;NP_001020430;NP_034907	P04370;Q09J72;Q3UGF3;Q542T4;Q5D096	-	-	myelination (0042552);negative regulation of axonogenesis (0050771)	0042552;0050771;0008366;0007272;0009987;0008150;0007399;0048731;0048856;0032502;0007275;0032501;0019228;0001508;0042391;0006873;0050801;0048878;0042592;0065008;0065007;0055082;0019725;0019226;0023060;0023046;0023052;0050877;0003008;0007154;0031345;0031344;0050794;0050789;0051128;0048523;0048519;0051129;0050768;0010721;0045596;0045595;0050793;0051093;0060284;0050767;0051960;0051239;0048699;0022008…	structural constituent of myelin sheath (0019911)	0019911;0005198;0003674	nucleus (0005634);cytoplasm (0005737);plasma membrane (0005886);internode region of axon (0033269);neuronal cell body (0043025);compact myelin (0043218)	0005634;0005737;0005886;0016020;0033269;0042995;0043025;0043209;0043218;0043231;0043227;0043226;0005575;0043229;0044424;0044464;0005623;0005622;0033267;0044463;0030424;0043005;0044304;0044297	GENMAPP:MAPK_Cascade	-	165dpp_DinKO;0dpp_DinDKO;6dpp_DinDKO;ExpressedInSertoliCells;ExpressedInAdultOvary;M00410;M01014;M01284;Sox8_TargetGenes	-	Down	-	-	yes	yes	-	yes	yes	yes	yes	-	1433532_a_at	4.31	4.48	5.34	5.72	3.93	3.88	3.75	3.73			5.49	5.84	3.92	3.72
Ank2	"ankyrin 2, brain"	109676	ENSMUST00000043741;ENSMUST00000044443;ENSMUST00000106395;ENSMUSG00000032826	Mm.220242	-	chr3,126624525,126626890,-	NM_001034168;NM_178655	BQ174638;BC043123	NP_001029340;NP_848770	Q8C8R3;Q8CB85	-	-	apoptosis (0006915);signal transduction (0007165);protein localization at cell surface (0034394);regulation of apoptosis (0042981);cardiac muscle contraction (0060048)	0006915;0007165;0008104;0034394;0042981;0060048;0012501;0008219;0009987;0008150;0016265;0023060;0023046;0023052;0050794;0050789;0065007;0033036;0051179;0034613;0070727;0051641;0043067;0010941;0006941;0006936;0003012;0003008;0032501;0060047;0003015;0003013;0008015	protein binding (0005515)	0005515;0005488;0003674	cytoskeleton (0005856);integral to plasma membrane (0005887);apical plasma membrane (0016324);M band (0031430)	0005737;0005856;0005886;0005887;0016020;0016324;0031430;0044424;0044464;0005575;0005623;0005622;0043232;0043228;0043226;0043229;0016021;0031224;0044425;0031226;0044459;0045177;0044449;0044444;0043292;0031672;0030017;0030016	-	-	165dpp_DinKO;ExpressedInSertoliCells;ExpressedInAdultOvary;M00410;M01014;M01284	-	Down	-	-	yes	yes	-	yes	yes	yes	-	-	1434265_s_at	5.2	5.23	5.35	5.36	5.21	4.76	4.37	4.21			6.51	6.36	5.22	5.96
Cldn3	"claudin 3"	12739	ENSMUST00000094245;ENSMUSG00000070473	Mm.158662	1001	chr5,135462741,135463343,+	NM_009902	AW611462;AF095905;AK006514;BC012650	NP_034032	Q3TMQ3;Q545A5;Q810H9;Q8CEP6;Q9Z0G9	-	-	response to hypoxia (0001666);calcium-independent cell-cell adhesion (0016338)	0001666;0016338;0006950;0050896;0008150;0070482;0042221;0016337;0007155;0009987;0022610	structural molecule activity (0005198);identical protein binding (0042802)	0005198;0005515;0042802;0003674;0005488	tight junction (0005923);integral to membrane (0016021)	0005886;0005923;0016020;0016021;0030054;0044464;0005575;0005623;0070160;0005911;0044459;0044425;0043296;0016327;0031224	-	Environmental Information Processing>Signaling Molecules and Interaction>Cell adhesion molecules (CAMs) (04514);Cellular Processes>Cell Communication>Tight junction (04530);Organismal Systems>Immune System>Leukocyte transendothelial migration (04670)	165dpp_DinKO;ExpressedInSertoliCells;ExpressedInAdultOvary	-	Down	-	-	yes	yes	-	-	-	-	-	-	1434651_a_at	7.43	7.6	7.73	7.81	7.2	7.18	7	6.19			8.43	6.98	7.94	8.62
Sox6	"SRY-box containing gene 6"	20679	-	Mm.323365	22631	chr7,122614386,122615517,-	NM_001025559;NM_001025560;NM_011445	AV281802;AK030232	NP_001020730;NP_001020731;NP_035575	P40645;Q3V1J7;Q6NWW0;Q8BSS6	-	-	negative regulation of transcription from RNA polymerase II promoter (0000122);cell morphogenesis (0000902);transcription (0006350);post-embryonic development (0009791);gene silencing (0016458);cardiac cell differentiation (0035051);muscle cell differentiation (0042692);positive regulation of transcription from RNA polymerase II promoter (0045944);erythrocyte development (0048821);cartilage devel…	0000122;0000902;0006350;0006355;0007275;0009791;0016458;0030097;0035051;0042692;0045165;0045449;0045944;0048821;0051216;0006357;0010468;0060255;0019222;0050789;0065007;0008150;0010556;0009889;0019219;0031323;0050794;0051171;0080090;0031326;0051252;0045892;0016481;0010558;0009890;0009892;0048519;0010605;0010629;0031327;0031324;0048523;0045934;0051172;0051253;0032989;0009653;0032502;0048856;0016043…	transcription factor activity (0003700);protein heterodimerization activity (0046982);promoter binding (0010843)	0003677;0003700;0005515;0043565;0046982;0003676;0005488;0003674;0030528;0046983;0010843;0044212	transcription factor complex (0005667)	0005634;0005667;0043231;0043227;0043226;0005575;0043229;0044424;0044464;0005623;0005622;0043234;0032991;0044451;0044428;0044446;0044422;0005654;0031981;0070013;0043233;0031974	-	-	165dpp_DinKO;0dpp_DinDKO;6dpp_DinDKO;18dpp_DinDKO;ExpressedInSertoliCells;ExpressedInAdultOvary;M00410;M01014;M01284;Sox9_TargetGenes	-	Down	-	-	yes	yes	yes	yes	yes	yes	-	-	1434918_at	7.01	7.23	7.26	7.42	6.58	6.42	6.37	5.92			6.84	5.64	8.09	6.88
Whrn	"whirlin"	73750	ENSMUST00000063650;ENSMUST00000063672;ENSMUST00000084510;ENSMUST00000102867;ENSMUST00000107388;ENSMUST00000107391;ENSMUST00000107393;ENSMUSG00000039137	Mm.300397	18739	chr4,63121197,63122387,-	NM_001008791;NM_001008792;NM_001008793;NM_001008794;NM_001008795;NM_001008796;NM_001008797;NM_001008798;NM_028640	BG798811;AK157955;AY739114;AY739115;AY739116;AY739117;BC150757	NP_001008791;NP_001008792;NP_001008793;NP_001008794;NP_001008795;NP_001008796;NP_001008797;NP_001008798;NP_082916	B2RWY4;Q80VW5;Q9CY67	-	-	retina homeostasis (0001895);synaptic transmission (0007268);sensory perception of sound (0007605);inner ear receptor stereocilium organization (0060122)	0001895;0007268;0007605;0060122;0001894;0060249;0042592;0065008;0065007;0008150;0048871;0032501;0007267;0007154;0009987;0023052;0023060;0023046;0019226;0050877;0003008;0050954;0007600;0050890;0030030;0016043;0060119;0048666;0048468;0048869;0032502;0030154;0030182;0048699;0022008;0007399;0048731;0048856;0007275;0060113;0042490;0048839;0043583;0007423;0048513	protein domain specific binding (0019904)	0005515;0019904;0005488;0003674	photoreceptor inner segment (0001917);stereocilia ankle link complex (0002142);cytoplasm (0005737);actin filament (0005884);axon (0030424);dendrite (0030425);growth cone (0030426);photoreceptor connecting cilium (0032391);stereocilium (0032420);neuronal cell body (0043025)	0001917;0002142;0005737;0005884;0005929;0030424;0030425;0030426;0032391;0032420;0042995;0043025;0044464;0005575;0005623;0043234;0032991;0002141;0002139;0044424;0005622;0044430;0044446;0044422;0043226;0043229;0005856;0043232;0043228;0015629;0043005;0030427;0031513;0005902;0032421;0044297	-	-	165dpp_DinKO;DET-PM;M01284	-	Down	PM	-	-	-	-	-	-	yes	-	-	1436485_s_at	6.61	6.56	6.57	6.58	6.51	6.13	6.08	4.99			3.52	5.13	6.08	7.75
Ptprs	"protein tyrosine phosphatase, receptor type, S"	19280	-	Mm.258771	20626	chr17,56585269,56585944,-	NM_011218	AV348224;AK032604	NP_035348	B0V2N1;Q3TP78;Q3TQ52;Q3UNN3;Q63847;Q64494	protein tyrosine phosphatase, receptor type, S (3.1.3.48)	-	protein amino acid dephosphorylation (0006470);cell adhesion (0007155)	0006470;0007155;0016311;0006796;0006793;0044237;0008152;0008150;0009987;0043687;0006464;0043412;0043170;0044267;0019538;0044238;0044260;0022610	protein tyrosine phosphatase activity (0004725);receptor activity (0004872);protein binding (0005515)	0004721;0004725;0004872;0005515;0016787;0016791;0042578;0016788;0003824;0003674;0004871;0060089;0005488	integral to membrane (0016021)	0016020;0016021;0044464;0005575;0005623;0031224;0044425	-	-	165dpp_DinKO;ExpressedInSertoliCells;ExpressedInAdultOvary;M00410;M01284	-	Down	-	-	yes	yes	-	yes	-	yes	-	-	1436855_at	6.34	6.25	6.71	6.59	6.13	6.24	5.52	5.68			6.4	6.6	7.19	7.91
Zfp664	"zinc finger protein 664"	269704	ENSMUST00000111417;ENSMUSG00000079215	Mm.138617	65046	chr5,125343075,125365912,+	NM_001081750	BB527190	NP_001075219	Q4VA44;Q8BS75	-	-	transcription (0006350);regulation of transcription (0045449)	0006350;0045449;0006139;0034641;0006807;0008152;0008150;0044237;0009987;0044238;0034645;0009059;0009058;0043170;0044249;0044260;0010467;0010468;0060255;0019222;0050789;0065007;0010556;0009889;0019219;0031323;0050794;0051171;0080090;0031326	DNA binding (0003677);zinc ion binding (0008270)	0003676;0003677;0008270;0046872;0005488;0003674;0046914;0043169;0043167	nucleus (0005634)	0005622;0005634;0044464;0005575;0005623;0043231;0043227;0043226;0043229;0044424	-	-	165dpp_DinKO;ExpressedInSertoliCells;ExpressedInAdultOvary	-	Down	-	-	yes	yes	-	-	-	-	-	-	1437047_at	7.41	7.25	7.34	7.56	7.25	7.08	6.57	6.14			5.36	5.99	7.26	7.55
Tmem90a	"transmembrane protein 90a"	627191	ENSMUST00000095550;ENSMUSG00000071234	Mm.152484	82470	chr12,86019022,86019449,-	NM_001033334	AI414870;AY993933;AY993934	NP_001028506	B2RRM8;Q3USQ7	-	-	response to biotic stimulus (0009607)	0009607;0050896;0008150	-	-	Golgi apparatus (0005794);integral to membrane (0016021)	0005794;0016020;0016021;0043231;0043227;0043226;0005575;0043229;0044424;0044464;0005623;0005622;0044444;0005737;0031224;0044425	-	-	165dpp_DinKO;DET-ME	-	Down	ME	-	-	-	-	-	-	-	-	-	1438355_at	5.94	5.82	6.08	6.46	6.33	5.66	5.59	4.77			3.87	3.82	7.85	7.66
Fam71a	"family with sequence similarity 71, member A"	619288	-	Mm.61148	77474	chr1,192986462,192987141,-	NM_001109759;XM_001474038;XM_886705;XM_910076	AV280853;AB473728	NP_001103229;XP_001474088;XP_891798;XP_915169	B7XG49	-	-	biological_process (0008150)	8150	molecular_function (0003674)	3674	cellular_component (0005575)	5575	-	-	165dpp_DinKO;DET-PM;DEST-PM;M01014;M01284	-	Down	PM	yes	-	-	-	-	yes	yes	-	-	1438587_at	9.23	8.99	9.43	9.15	9.3	9.06	8.38	7.56			4.88	4.84	7.3	9.26
Fam71d	"family with sequence similarity 71, member D"	70897	ENSMUST00000077968;ENSMUSG00000056987	Mm.56514	49887	chr12,79824878,79832297,+	NM_027597;NM_029069	AV044525	NP_081873;NP_083345	Q80W24	-	-	-	-	-	-	-	-	-	-	165dpp_DinKO;DET-PM;ExpressedInSertoliCells	-	Down	PM	-	yes	-	-	-	-	-	-	-	1438987_at	7.16	7.51	8.38	8.09	7.48	7.93	7.39	6.48			5.52	5.35	6.78	9.55
Acyp1	"acylphosphatase 1, erythrocyte (common) type"	66204	ENSMUST00000117138;ENSMUSG00000008822	Mm.311985	11932	chr12,86613348,86621250,-	NM_025421	AV207951	NP_079697	P56376;Q0VG40;Q4VAF0;Q8BMV3	acylphosphatase (3.6.1.7)	-	-	-	acylphosphatase activity (0003998)	0003998;0016787;0016818;0016817;0003824;0003674	-	-	-	Metabolism>Carbohydrate Metabolism>Pyruvate metabolism (00620);Metabolism>Xenobiotics Biodegradation and Metabolism>Benzoate degradation via CoA ligation (00632)	165dpp_DinKO;18dpp_DinDKO;ExpressedInSertoliCells;ExpressedInAdultOvary	-	Down	-	-	yes	yes	-	-	-	-	-	-	1439013_x_at	8.87	8.67	9.42	8.88	8.67	8.7	8.15	7.96			6.75	6.04	9.75	9.32
-	-	-	-	-	-	chr1,132613237,132613953,+	-	BE981897;GENSCAN00000037853	-	-	-	-	-	-	-	-	-	-	-	-	165dpp_DinKO;DET-PM	-	Down	PM	-	-	-	-	-	-	-	-	-	1439202_at	7.14	7.17	7.3	7.35	7.04	7.01	6.6	5.6			4.92	4.59	6.14	8.06
Pnmal1	"PNMA-like 1"	71691	ENSMUST00000038163;ENSMUSG00000041141	Mm.275673	10073	chr7,17545107,17546309,+	NM_001007569	BB197516;AK079661;BC048228	NP_001007570	Q80VM8	-	-	biological_process (0008150)	8150	molecular_function (0003674)	3674	cellular_component (0005575)	5575	-	-	165dpp_DinKO;18dpp_DinDKO	-	Down	-	-	-	-	-	-	-	-	-	-	1439289_s_at	6.86	7.42	6.68	7.69	6.7	6.49	5.95	5.01			4.76	5.36	7.97	6.66
-	-	-	-	Mm.135389	-	chr14,118609646,118610193,-	-	BB709250;AK030191	-	-	-	-	-	-	-	-	-	-	-	-	165dpp_DinKO	-	Down	-	-	-	-	-	-	-	-	-	-	1439735_at	6.8	7.03	6.97	7.14	6.41	6.78	6.31	5.72			3.03	3.24	8.15	8.36
-	-	-	-	Mm.391757	-	chr11,97862822,97863558,-	-	BE949510;AI391203;BB727468;AW046506;BF467752;W07994;BB727256	-	-	-	-	-	-	-	-	-	-	-	-	165dpp_DinKO;DET-PM;ExpressedInSertoliCells	-	Down	PM	-	yes	-	-	-	-	-	-	-	1440940_at	7.61	7.15	7.23	7.68	7.2	7.03	6.64	5.38			5.67	5.53	7.36	8.36
Dpysl5	"dihydropyrimidinase-like 5"	65254	ENSMUST00000088081;ENSMUST00000114729;ENSMUSG00000029168	Mm.27732	41347	chr5,31081241,31089309,+	NM_023047	BB381260;AF249295;AK082132;BC065054	NP_075534	Q3SYJ1;Q9EQF6	-	Amidohydro_3 (IPR013108)	axon guidance (0007411)	0007411;0030182;0006928;0009987;0008150;0007409;0048812;0048858;0030030;0016043;0032990;0032989;0009653;0032502;0048856;0048869;0000902;0031175;0048666;0048468;0030154;0048699;0022008;0007399;0048731;0007275;0032501;0048667;0000904	protein binding (0005515);hydrolase activity, acting on carbon-nitrogen (but not peptide) bonds (0016810)	0005515;0016787;0016810;0005488;0003674;0003824	cytoplasm (0005737);dendrite (0030425);neuronal cell body (0043025);protein complex (0043234)	0005737;0030425;0043025;0043234;0044424;0044464;0005575;0005623;0005622;0043005;0042995;0044297;0032991	-	Organismal Systems>Development>Axon guidance (04360)	165dpp_DinKO;DET-PM;DEST-PM	-	Down	PM	yes	-	-	-	-	-	-	-	-	1441246_s_at	8.32	8.27	8.88	8.92	8.33	8.22	8.07	7.01			4.93	5.21	6.86	9.5
1700048M11Rik	"RIKEN cDNA 1700048M11 gene"	73386	-	-	-	chr16,92308957,92312711,-	-	BF152906;AK006730	-	-	-	-	biological_process (0008150)	8150	molecular_function (0003674)	3674	cellular_component (0005575)	5575	-	-	165dpp_DinKO	-	Down	-	-	-	-	-	-	-	-	-	-	1442131_at	7.11	7.22	7.24	7.03	6.49	6.46	6.15	4.86			4.15	4.03	4.94	7.3
Afap1	"actin filament associated protein 1"	70292	ENSMUST00000064571;ENSMUSG00000029094	Mm.125167	122219	chr5,36332226,36338670,+	NM_027373	BB698513;AK162225;BC050814	NP_081649	Q80YS6;Q8BV31;Q9CT56	-	-	regulation of signal transduction (0009966)	0009966;0010646;0050794;0050789;0065007;0008150;0023051	actin binding (0003779);SH3 domain binding (0017124)	0003779;0005515;0017124;0008092;0005488;0003674;0019904	cytoplasm (0005737);actin filament (0005884)	0005737;0005856;0005884;0044424;0044464;0005575;0005623;0005622;0043232;0043228;0043226;0043229;0043234;0032991;0044430;0044446;0044422;0015629	-	-	165dpp_DinKO;DET-PM;DEST-PM;M00410;M01284	-	Down	PM	yes	-	-	-	yes	-	yes	-	-	1442788_at	5.93	6.46	6.23	6.48	6.5	6.45	5.56	5.03			4.3	4.19	4.5	7.44
1700034H15Rik	"RIKEN cDNA 1700034H15 gene"	98736	-	Mm.379232	-	chr1,193714107,193723008,-	XM_001476862;XM_001478622	BB016121;AK076925	XP_001476912;XP_001478672	Q8BY81	-	-	-	-	-	-	-	-	-	-	165dpp_DinKO;DET-PM;DEST-PM;M00410	-	Down	PM	yes	-	-	-	yes	-	-	-	-	1444093_at	9.55	9.19	9.31	9.18	9.14	9.06	8.61	7.82			4.04	4.09	7.02	9.42
-	-	-	-	-	-	chr17,46591083,46591691,-	-	AI839084;GENSCAN00000037725	-	-	-	-	-	-	-	-	-	-	-	-	165dpp_DinKO;18dpp_DinDKO;DET-ME	-	Down	ME	-	-	-	-	-	-	-	-	-	1445479_at	5.7	5.99	5.77	6.23	5.75	5.67	5.09	4.68			3.9	4.01	7.83	4.8
Elavl1	"ELAV (embryonic lethal, abnormal vision, Drosophila)-like 1 (Hu antigen R)"	15568	-	Mm.119162	20367	chr8,4286311,4286893,-	NM_010485	BB755434	NP_034615	P70372;Q3TT05;Q3UFF9;Q78QY3;Q8BM84;Q8BTQ1;Q8BVF8;Q8BW03	-	-	mRNA stabilization (0048255)	0048255;0043488;0016071;0016070;0006139;0034641;0006807;0008152;0008150;0044237;0009987;0044238;0044260;0043170;0043487;0010608;0010468;0060255;0019222;0050789;0065007;0051252;0019219;0031323;0050794;0051171;0080090;0043489	nucleotide binding (0000166);RNA binding (0003723);identical protein binding (0042802)	0000166;0003676;0003723;0042802;0005488;0003674;0005515	nucleus (0005634);cytoplasm (0005737)	0005634;0043231;0043227;0043226;0005575;0043229;0044424;0044464;0005623;0005622;0005737	REACTOME:mRNA_processing_binding	-	165dpp_DinKO;ExpressedInSertoliCells;M00410;M01014;M01284	-	Down	-	-	yes	-	-	yes	yes	yes	-	-	1445521_at	6.05	6.51	6.73	7.08	6.38	6.39	6.4	5.4			6.04	6	7.93	6.39
Gipr	"gastric inhibitory polypeptide receptor"	381853	ENSMUST00000094790;ENSMUSG00000030406	Mm.333633	20081	chr7,19747639,19751476,-	NM_001080815	BB433518;BC120671;BC120673	NP_001074284	Q0P543	-	GPCR_2_secretin-like (IPR000832)	activation of adenylate cyclase activity by G-protein signaling pathway (0007189);elevation of cytosolic calcium ion concentration (0007204);neuropeptide signaling pathway (0007218)	0007165;0007166;0007186;0007189;0007204;0007218;0023060;0023046;0008150;0023052;0050794;0050789;0065007;0023033;0007188;0007187;0019935;0019932;0007242;0019933;0007190;0045762;0031281;0031279;0050790;0065009;0043085;0044093;0045761;0030817;0030802;0030799;0006140;0019219;0031323;0019222;0051171;0080090;0030808;0031326;0009889;0030814;0051339;0051349;0010579;0010578;0051480;0006874;0006875;0030003…	gastric inhibitory peptide receptor activity (0016519)	0004871;0004872;0004888;0004930;0016519;0060089;0003674	plasma membrane (0005886);integral to membrane (0016021)	0005886;0016020;0016021;0044464;0005575;0005623;0031224;0044425	-	Environmental Information Processing>Signaling Molecules and Interaction>Neuroactive ligand-receptor interaction (04080)	165dpp_DinKO	-	Down	-	-	-	-	-	-	-	-	-	-	1445790_at	7.11	7.46	6.78	7.13	6.84	6.93	6.29	5.32			4.63	4.42	5.51	7.22
LOC100047123	"hypothetical protein LOC100047123"	100047123	-	-	-	chr16,31427962,31428652,-	XM_001477443	BB131186;AK036265	XP_001477493	-	-	-	-	-	-	-	-	-	-	-	165dpp_DinKO;DET-PM;ExpressedInSertoliCells	-	Down	PM	-	yes	-	-	-	-	-	-	-	1446154_at	7.44	7.65	7.69	7.63	8.07	7.13	7.08	6.23			5.39	5.03	7.49	8.71
Fam154b	"family with sequence similarity 154, member B"	330577	-	Mm.222812	25135	chr7,89794692,89795115,-	NM_177894	BB733030;AK007285;AK007315	NP_808562	Q8BQB6;Q8CAI4	-	-	biological_process (0008150)	8150	molecular_function (0003674)	3674	cellular_component (0005575)	5575	-	-	165dpp_DinKO;DET-PM;DEST-PM	-	Down	PM	yes	-	-	-	-	-	-	-	-	1447397_at	6.44	5.8	6.37	6.5	6.06	5.76	5.7	5.05			3.73	3.75	6.48	7.48
Sox6	"SRY-box containing gene 6"	20679	-	Mm.323365	22631	chr7,122614390,122614650,-	NM_001025559;NM_001025560;NM_011445	BB257593;AK030232	NP_001020730;NP_001020731;NP_035575	P40645;Q3V1J7;Q6NWW0;Q8BSS6	-	-	negative regulation of transcription from RNA polymerase II promoter (0000122);cell morphogenesis (0000902);transcription (0006350);post-embryonic development (0009791);gene silencing (0016458);cardiac cell differentiation (0035051);muscle cell differentiation (0042692);positive regulation of transcription from RNA polymerase II promoter (0045944);erythrocyte development (0048821);cartilage devel…	0000122;0000902;0006350;0006355;0007275;0009791;0016458;0030097;0035051;0042692;0045165;0045449;0045944;0048821;0051216;0006357;0010468;0060255;0019222;0050789;0065007;0008150;0010556;0009889;0019219;0031323;0050794;0051171;0080090;0031326;0051252;0045892;0016481;0010558;0009890;0009892;0048519;0010605;0010629;0031327;0031324;0048523;0045934;0051172;0051253;0032989;0009653;0032502;0048856;0016043…	transcription factor activity (0003700);protein heterodimerization activity (0046982);promoter binding (0010843)	0003677;0003700;0005515;0043565;0046982;0003676;0005488;0003674;0030528;0046983;0010843;0044212	transcription factor complex (0005667)	0005634;0005667;0043231;0043227;0043226;0005575;0043229;0044424;0044464;0005623;0005622;0043234;0032991;0044451;0044428;0044446;0044422;0005654;0031981;0070013;0043233;0031974	-	-	165dpp_DinKO;0dpp_DinDKO;6dpp_DinDKO;18dpp_DinDKO;ExpressedInSertoliCells;M00410;M01014;M01284;Sox9_TargetGenes	-	Down	-	-	yes	-	yes	yes	yes	yes	-	-	1447655_x_at	6.16	6.7	6.52	6.58	5.84	5.55	5.5	5.35			6.35	5.35	7.82	6.32
1700019P21Rik	"RIKEN cDNA 1700019P21 gene"	75546	-	Mm.71176	-	chr1,140772854,140773128,-	XM_001478510	AV209657;AK006139	XP_001478560	-	-	-	biological_process (0008150)	8150	molecular_function (0003674)	3674	cellular_component (0005575)	5575	-	-	165dpp_DinKO;DET-PM;DEST-PM	-	Down	PM	yes	-	-	-	-	-	-	-	-	1447710_at	8.73	8.47	8.11	8.16	8.19	8.1	7.53	6.72			3.37	3.27	3.89	8.21
Grb7	"growth factor receptor bound protein 7"	14786	ENSMUST00000019456;ENSMUSG00000019312	Mm.276702	3881	chr11,98308157,98316686,+	NM_010346	AK220277;BC003295;BC081547;M94450	NP_034476	A2A555;Q03160;Q3TH55;Q571B2	-	-	signal transduction (0007165)	0007165;0023060;0023046;0008150;0023052;0050794;0050789;0065007	receptor activity (0004872);SH3/SH2 adaptor activity (0005070)	0004872;0005070;0005515;0004871;0060089;0003674;0030674;0005488;0060090	cytosol (0005829)	0005829;0044444;0044424;0044464;0005575;0005623;0005622;0005737	-	-	165dpp_DinKO;ExpressedInSertoliCells;ExpressedInAdultOvary	-	Down	-	-	yes	yes	-	-	-	-	-	-	1448227_at	5.53	5.58	6.11	6.75	5.44	5.3	5.14	5.06			6.3	7.15	6.26	7.44
Pcsk2	"proprotein convertase subtilisin/kexin type 2"	18549	ENSMUST00000028905;ENSMUSG00000027419	Mm.294493	37640	chr2,143371892,143640179,+	NM_008792	BC052013;BC057348;M55669	NP_032818	P21661;Q3TT48;Q3TYM6;Q3UZV3;Q547J8;Q91ZN0;Q9D3A4	proprotein convertase subtilisin/kexin type 2 (3.4.21.94)	-	nervous system development (0007399);protein autoprocessing (0016540);insulin processing (0030070);enkephalin processing (0034230);islet amyloid polypeptide processing (0034231)	0006508;0007399;0016486;0016540;0030070;0034230;0034231;0051605;0019538;0043170;0008152;0008150;0044238;0048731;0048856;0032502;0007275;0032501;0042445;0010817;0065008;0065007;0016485;0051604;0010467	serine-type endopeptidase activity (0004252);protein complex binding (0032403)	0004175;0004252;0005515;0008233;0008236;0016787;0032403;0070011;0003824;0003674;0017171;0005488	extracellular space (0005615);soluble fraction (0005625);membrane (0016020);secretory granule (0030141)	0005615;0005625;0016020;0030141;0031410;0044421;0005575;0005576;0000267;0044464;0005623;0016023;0031982;0043226;0043229;0044424;0005622;0044444;0005737;0031988;0043231;0043227	-	-	165dpp_DinKO;M00410;M01284	-	Down	-	-	-	-	-	yes	-	yes	-	-	1448312_at	4.93	5.54	5.41	5.68	4.87	5.01	4.66	4.13			4.04	3.88	4.35	5.9
Syn2	"synapsin II"	20965	ENSMUST00000009538;ENSMUSG00000009394	Mm.441431	49348	chr6,115084920,115225275,+	NM_013681;NM_001111015	AF096867;AK043584;BC085129	NP_001104485;NP_038709	Q64332;Q8CE19;Q920Z1	-	-	neurotransmitter secretion (0007269)	0007269;0001505;0065008;0065007;0008150;0007268;0007267;0007154;0009987;0023052;0023060;0023046;0019226;0050877;0003008;0032501;0003001;0006836;0006810;0051234;0051179;0032940;0046903;0051649;0051641	catalytic activity (0003824);ATP binding (0005524);protein dimerization activity (0046983)	0003824;0005524;0046983;0003674;0032559;0030554;0001883;0001882;0005488;0017076;0000166;0032555;0032553;0005515	cell junction (0030054);synaptic vesicle membrane (0030672)	0008021;0030054;0030672;0045202;0030136;0030135;0016023;0031410;0031982;0043226;0005575;0043229;0044424;0044464;0005623;0005622;0044444;0005737;0031988;0043231;0043227;0044456;0044459;0044425;0016020;0005886;0030665;0030662;0030659;0012506;0031090;0044422;0012505;0044433;0044446	GENMAPP:Matrix_Metalloproteinases	-	165dpp_DinKO;M00410	-	Down	-	-	-	-	-	yes	-	-	-	-	1449030_at	6.58	6.39	6.37	6.74	6.13	6.02	5.45	4.76			5.13	4.8	4.41	6.85
Tef	"thyrotroph embryonic factor"	21685	ENSMUST00000023024;ENSMUST00000052561;ENSMUST00000109553;ENSMUSG00000022389	Mm.270278	31140	chr15,81641898,81654413,+	NM_017376;NM_153484	AF194420;AY540631;AY540632;BC017689;BC036982	NP_059072;NP_705617	Q3V3B6;Q8R1Q1;Q9JLC6	-	-	transcription (0006350);positive regulation of transcription from RNA polymerase II promoter (0045944);rhythmic process (0048511)	0006350;0006355;0045449;0045944;0048511;0006139;0034641;0006807;0008152;0008150;0044237;0009987;0044238;0034645;0009059;0009058;0043170;0044249;0044260;0010467;0010468;0060255;0019222;0050789;0065007;0010556;0009889;0019219;0031323;0050794;0051171;0080090;0031326;0051252;0006357;0045893;0045941;0010557;0009891;0009893;0048518;0010604;0010628;0031328;0031325;0048522;0045935;0051173;0051254	double-stranded DNA binding (0003690);transcription factor activity (0003700);transcription activator activity (0016563);sequence-specific DNA binding (0043565);protein dimerization activity (0046983)	0003677;0003690;0003700;0005515;0016563;0043565;0046983;0003676;0005488;0003674;0043566;0030528	nucleus (0005634)	0005634;0043231;0043227;0043226;0005575;0043229;0044424;0044464;0005623;0005622	-	-	165dpp_DinKO;ExpressedInSertoliCells;ExpressedInAdultOvary;M00410;M01284	-	Down	-	-	yes	yes	-	yes	-	yes	-	-	1450184_s_at	7.49	7.86	8.18	8.09	7.55	7.52	7.41	6.71			6.96	7.47	7.49	7.8
Tbata	"thymus, brain and testes associated"	65971	ENSMUST00000079235;ENSMUST00000121297;ENSMUSG00000020096	Mm.30227	17650	chr10,60638060,60643428,+	NM_023064;NM_001017407;NM_001017409;NM_001017419;NM_001017433;NM_001017441	AF257502;AF257503;AY243457;AY243459	NP_001017407;NP_001017409;NP_001017419;NP_001017433;NP_001017441;NP_075551	Q7TSD4;Q91YF1	-	-	multicellular organismal development (0007275);spermatid differentiation (0048515)	0007275;0007283;0030154;0048515;0032501;0008150;0032502;0048232;0007276;0048609;0022414;0000003;0032504;0019953;0048869;0009987;0003006;0048610	protein binding (0005515)	0005515;0005488;0003674	nucleus (0005634);cytosol (0005829)	0005634;0005737;0005829;0043231;0043227;0043226;0005575;0043229;0044424;0044464;0005623;0005622;0044444	-	-	165dpp_DinKO;6dpp_DinDKO;DET-PM;M01284	-	Down	PM	-	-	-	-	-	-	yes	-	-	1450281_a_at	6.75	6.92	6.84	6.51	6.79	6.48	5.95	5.37			2.77	5.76	3.84	7.62
Ccr6	"chemokine (C-C motif) receptor 6"	12458	ENSMUST00000097418;ENSMUSG00000040899	Mm.8007	3214	chr17,8437945,8449985,+	NM_009835	AB009369;AB016031;BC100756;BC100757;BC100758;BC105669	NP_033965	O54689;Q3U467;Q542B6;Q9R1V0	-	-	signal transduction (0007165);G-protein coupled receptor protein signaling pathway (0007186)	0007165;0007186;0023060;0023046;0008150;0023052;0050794;0050789;0065007;0007166;0023033	C-C chemokine receptor activity (0016493)	0004871;0004872;0004930;0005515;0016493;0060089;0003674;0004888;0005488;0004950;0001637;0008528;0001653;0042277;0019956;0019955;0019957	plasma membrane (0005886);integral to membrane (0016021)	0005886;0016020;0016021;0044464;0005575;0005623;0031224;0044425	GPCRDB:Class_A_Rhodopsin-like;GENMAPP:Peptide_GPCRs	Environmental Information Processing>Signaling Molecules and Interaction>Cytokine-cytokine receptor interaction (04060);Organismal Systems>Immune System>Chemokine signaling pathway (04062)	165dpp_DinKO;M00410	-	Down	-	-	-	-	-	yes	-	-	-	-	1450357_a_at	6.9	6.89	7.29	7.36	6.86	6.68	6.49	5.81			4.78	4.87	6.5	7.76
Col2a1	"collagen, type II, alpha 1"	12824	ENSMUST00000023123;ENSMUST00000088354;ENSMUST00000088355;ENSMUST00000088359;ENSMUST00000109174;ENSMUSG00000022483	Mm.2423	55607	chr15,97806471,97834924,-	NM_031163;NM_001113515	BC051383;BC052326;BC082331	NP_001106987;NP_112440	P28481	-	-	cartilage condensation (0001502);tissue homeostasis (0001894);endochondral ossification (0001958);chondrocyte differentiation (0002062);heart morphogenesis (0003007);proteoglycan metabolic process (0006029);visual perception (0007601);sensory perception of sound (0007605);regulation of gene expression (0010468);collagen fibril organization (0030199);limb morphogenesis (0035108);inner ear morphoge…	0001502;0001894;0001958;0002062;0003007;0006029;0007601;0007605;0010468;0030199;0035108;0042472;0043066;0048705;0048839;0051216;0060021;0060272;0060348;0060351;0016337;0007155;0009987;0008150;0022610;0009887;0009653;0032502;0048856;0048513;0048731;0007275;0032501;0001501;0009888;0060249;0042592;0065008;0065007;0048871;0001503;0060350;0060349;0030154;0048869;0007507;0009100;0044260;0043170;0008152…	extracellular matrix structural constituent (0005201);platelet-derived growth factor binding (0048407)	0005201;0048407;0005198;0003674;0019838;0005515;0005488	collagen type II (0005585);basement membrane (0005604);extracellular space (0005615);cytoplasm (0005737)	0005576;0005578;0005581;0005585;0005604;0005615;0005737;0031012;0005575;0044421;0044420;0005583;0044424;0044464;0005623;0005622	-	Environmental Information Processing>Signaling Molecules and Interaction>ECM-receptor interaction (04512);Cellular Processes>Cell Communication>Focal adhesion (04510)	165dpp_DinKO;18dpp_DinDKO;DET-ME;ExpressedInSertoliCells;ExpressedInAdultOvary;Sox9_TargetGenes	-	Down	ME	-	yes	yes	yes	-	-	-	-	-	1450567_a_at	7.87	8.06	8.11	8.33	7.76	7.54	7.31	6.9			6.04	5.55	8.43	9.25
Igf2bp3	"insulin-like growth factor 2 mRNA binding protein 3"	140488	ENSMUST00000031838;ENSMUSG00000029814	Mm.281018	4773	chr6,49035518,49164792,-	NM_023670	BC049082	NP_076159	Q9CPN8;Q9CWV0	-	-	regulation of translation (0006417)	0006417;0010556;0009889;0019222;0050789;0065007;0008150;0060255;0010608;0010468;0031326;0031323;0050794;0032268;0051246;0080090	nucleotide binding (0000166);protein binding (0005515);mRNA 5'-UTR binding (0048027)	0000166;0003676;0003723;0005515;0048027;0005488;0003674;0003729	nucleus (0005634);cytoplasm (0005737)	0005634;0005737;0043231;0043227;0043226;0005575;0043229;0044424;0044464;0005623;0005622	REACTOME:mRNA_processing_binding	-	165dpp_DinKO;DET-ME;DEST-ME;M00410;M01284	-	Down	ME	yes	-	-	-	yes	-	yes	-	-	1450687_at	6.55	6.88	6.31	6.98	6.76	6.09	5.66	5.47			3.47	4.96	7.31	7.27
Kif5c	"kinesin family member 5C"	16574	ENSMUST00000028102;ENSMUST00000112714;ENSMUSG00000026764	Mm.256342	56234	chr2,49475182,49626954,+	NM_008449	AI844677;BC067051	NP_032475	A2ARD4;P28738;Q3TY51;Q6NXI9;Q8CHF1	-	-	microtubule-based movement (0007018);motor axon guidance (0008045)	0007018;0008045;0007017;0009987;0008150;0007411;0006928;0007409;0048812;0048858;0030030;0016043;0032990;0032989;0009653;0032502;0048856;0048869;0000902;0031175;0048666;0048468;0030154;0030182;0048699;0022008;0007399;0048731;0007275;0032501;0048667;0000904	microtubule motor activity (0003777);protein binding (0005515);ATP binding (0005524)	0000166;0003774;0003777;0005515;0005524;0005488;0003674;0017111;0016462;0016818;0016817;0016787;0003824;0032559;0030554;0001883;0001882;0017076;0032555;0032553	cytoplasm (0005737);kinesin complex (0005871);microtubule (0005874);ciliary rootlet (0035253);neuron projection (0043005)	0005737;0005871;0005874;0035253;0043005;0044424;0044464;0005575;0005623;0005622;0005875;0043234;0032991;0044430;0044446;0044422;0043226;0043229;0005856;0043232;0043228;0015630;0044441;0044463;0042995;0005929	-	-	165dpp_DinKO	-	Down	-	-	-	-	-	-	-	-	-	-	1450804_at	5.89	6.25	6.19	6.48	6.11	5.88	5.4	4.96			5.06	5.02	5.27	7.24
Cldn3	"claudin 3"	12739	ENSMUST00000094245;ENSMUSG00000070473	Mm.158662	1001	chr5,135462275,135463342,+	NM_009902	BC012650;AF095905	NP_034032	Q3TMQ3;Q545A5;Q810H9;Q8CEP6;Q9Z0G9	-	-	response to hypoxia (0001666);calcium-independent cell-cell adhesion (0016338)	0001666;0016338;0006950;0050896;0008150;0070482;0042221;0016337;0007155;0009987;0022610	structural molecule activity (0005198);identical protein binding (0042802)	0005198;0005515;0042802;0003674;0005488	tight junction (0005923);integral to membrane (0016021)	0005886;0005923;0016020;0016021;0030054;0044464;0005575;0005623;0070160;0005911;0044459;0044425;0043296;0016327;0031224	-	Environmental Information Processing>Signaling Molecules and Interaction>Cell adhesion molecules (CAMs) (04514);Cellular Processes>Cell Communication>Tight junction (04530);Organismal Systems>Immune System>Leukocyte transendothelial migration (04670)	165dpp_DinKO;ExpressedInSertoliCells;ExpressedInAdultOvary	-	Down	-	-	yes	yes	-	-	-	-	-	-	1451701_x_at	6.84	6.95	7.03	7	6.59	6.19	6.15	5.83			8.42	6.5	6.6	7.11
Cacnb1	"calcium channel, voltage-dependent, beta 1 subunit"	12295	ENSMUST00000017552;ENSMUST00000103144;ENSMUSG00000020882	Mm.41252	20186	chr11,97863172,97883739,-	NM_001159319;NM_001159320;NM_031173;NM_145121	AY094173	NP_001152791;NP_001152792;NP_112450;NP_660099	A2A542;A2A543;A2A544;A2A545;Q3U2N3;Q6DD95;Q8R3Z5	-	SH3_domain (IPR001452)	protein targeting to membrane (0006612);calcium ion transport (0006816)	0006612;0006810;0006811;0006816;0006605;0006886;0015031;0051234;0008150;0051179;0045184;0008104;0033036;0046907;0051649;0051641;0009987;0034613;0070727;0070838;0015674;0006812;0030001	calcium ion binding (0005509);protein binding (0005515);high voltage-gated calcium channel activity (0008331);dihydropyridine-sensitive calcium channel activity (0015270)	0005216;0005244;0005245;0005262;0005509;0005515;0008331;0015270;0015075;0022891;0022857;0005215;0003674;0022892;0022838;0015267;0022803;0022832;0022836;0005261;0046873;0008324;0022843;0046872;0043169;0043167;0005488	voltage-gated calcium channel complex (0005891);sarcoplasmic reticulum (0016529);T-tubule (0030315)	0005886;0005891;0016020;0016529;0030315;0044464;0005575;0005623;0034704;0034703;0034702;0043234;0032991;0044425;0016021;0031224;0044459;0005783;0043231;0043227;0043226;0043229;0044424;0005622;0044444;0005737;0071212;0016528;0042383	GENMAPP:Calcium_regulation_in_cardiac_cells	Environmental Information Processing>Signal Transduction>MAPK signaling pathway (04010);Organismal Systems>Circulatory System>Cardiac muscle contraction (04260);Human Diseases>Circulatory Diseases>Hypertrophic cardiomyopathy (HCM) (05410);Human Diseases>Circulatory Diseases>Arrhythmogenic right ventricular cardiomyopathy (ARVC) (05412);Human Diseases>Circulatory Diseases>Dilated cardiomyopathy (D…	165dpp_DinKO;DET-PM;M00410;M01014;M01284	-	Down	PM	-	-	-	-	yes	yes	yes	-	-	1451834_at	6.37	6.6	6.7	6.73	6.69	6.31	6.04	5.15			4.81	4.74	6.24	8.02
4933425O20Rik	"RIKEN cDNA 4933425O20 gene"	66766	ENSMUSG00000049692	Mm.174834	122214	chr2,130232256,130233638,+	NM_025753	AV281712;AK016923;BC049728	NP_080029	Q8CEP9;Q9DA47	-	-	biological_process (0008150)	8150	molecular_function (0003674)	3674	cellular_component (0005575)	5575	-	-	165dpp_DinKO;DET-PM;DEST-PM	-	Down	PM	yes	-	-	-	-	-	-	-	-	1453597_at	7.59	7.91	7.47	7.54	7.48	7.65	6.71	5.7			3.63	3.77	4.83	8.18
4933400F21Rik	"RIKEN cDNA 4933400F21 gene"	74403	-	-	-	chr1,91574024,91580467,-	-	AV274179;NR_015540	-	-	-	-	biological_process (0008150)	8150	molecular_function (0003674)	3674	cellular_component (0005575)	5575	-	-	165dpp_DinKO;DET-PM;DEST-PM	-	Down	PM	yes	-	-	-	-	-	-	-	-	1453652_at	8.17	7.53	7.85	7.93	7.69	7.49	7.13	6.32			3.81	3.66	5.42	8.91
4932422M17Rik	"RIKEN cDNA 4932422M17 gene"	74366	ENSMUST00000081006;ENSMUSG00000062946	Mm.455690	-	chr5,123588844,123591548,+	XM_001473799	AK016534	XP_001473849	Q9D4H0	-	-	-	-	-	-	-	-	REACTOME:mRNA_processing_binding	-	165dpp_DinKO	-	Down	-	-	-	-	-	-	-	-	-	-	1453828_at	6.78	6.88	6.86	7.21	6.83	6.38	6.4	5.55			4.81	4.96	7.09	7.35
4931408A02Rik;LOC630876	"RIKEN cDNA 4931408A02 gene;similar to Protein C21orf63 homolog precursor"	630876;70967	ENSMUST00000099548;ENSMUST00000099543;ENSMUST00000037539;ENSMUSG00000039903	Mm.253077	14383	chr16,90826964,90904938,+	NM_027627;XM_904281;XM_918758;XM_918770	AK016443;AK037486;GENSCAN00000012483;AF358257;BC100350	NP_081903;XP_909374;XP_923851;XP_923863	B2RXT2;P58659;Q8CAX0	-	-	-	-	sugar binding (0005529)	0005529;0030246;0005488;0003674	plasma membrane (0005886);integral to membrane (0016021)	0005886;0016020;0016021;0044464;0005575;0005623;0031224;0044425	-	-	165dpp_DinKO;DET-PM;ExpressedInSertoliCells;ExpressedInAdultOvary;M00410;M01014;M01284	-	Down	PM	-	yes	yes	-	yes	yes	yes	-	-	1454048_a_at	8.04	8.32	8.26	8.43	7.83	7.68	7.09	6.31			5.96	5.35	6.94	8.61
4930440C22Rik	"RIKEN cDNA 4930440C22 gene"	74689	-	-	-	chr1,96694019,96699049,+	-	AK015347	-	-	-	-	biological_process (0008150)	8150	molecular_function (0003674)	3674	cellular_component (0005575)	5575	-	-	165dpp_DinKO;DET-PM;DEST-PM	-	Down	PM	yes	-	-	-	-	-	-	-	-	1454083_at	7.48	7.47	7.14	7.47	7.01	6.96	5.78	6.07			2.97	3.08	4.98	8.48
4933401P06Rik	"RIKEN cDNA 4933401P06 gene"	71054	-	-	-	chr5,37264834,37268096,-	-	AK016607	-	-	-	-	biological_process (0008150)	8150	molecular_function (0003674)	3674	cellular_component (0005575)	5575	-	-	165dpp_DinKO	-	Down	-	-	-	-	-	-	-	-	-	-	1454101_at	5.96	6.04	6.11	6.09	6.05	5.75	5.35	4.84			4.59	4.7	4.91	6.89
4930458K08Rik	"RIKEN cDNA 4930458K08 gene"	74877	-	-	-	chr12,78784048,78790478,+	-	AK015485	-	-	-	-	biological_process (0008150)	8150	molecular_function (0003674)	3674	cellular_component (0005575)	5575	-	-	165dpp_DinKO;DET-PM;DEST-PM	-	Down	PM	yes	-	-	-	-	-	-	-	-	1454135_at	6.34	6.32	5.96	5.96	5.9	5.78	4.97	4.7			3.65	3.69	4.45	7.05
LOC100047923	"hypothetical protein LOC100047923"	100047923	ENSMUSG00000044306	-	-	chr1,172144991,172145687,+	XM_001479136	AK015669	XP_001479186	Q8C8G1;Q9D590	-	-	-	-	-	-	-	-	REACTOME:mRNA_processing_binding	-	165dpp_DinKO	-	Down	-	-	-	-	-	-	-	-	-	-	1454260_at	6.87	7.33	7.74	7.6	6.91	6.65	6.8	5.19			5.04	4.85	5.71	7.62
5830462O15Rik	"RIKEN cDNA 5830462O15 gene"	76110	-	-	-	chr9,43987130,43988784,+	-	AK018030	-	-	-	-	biological_process (0008150)	8150	molecular_function (0003674)	3674	cellular_component (0005575)	5575	-	-	165dpp_DinKO;ExpressedInSertoliCells	-	Down	-	-	yes	-	-	-	-	-	-	-	1454429_at	5.87	6.11	6.35	6.53	5.59	5.92	5.7	5.09			6.15	5.87	6.81	7.51
Ppp1r16b	"protein phosphatase 1, regulatory (inhibitor) subunit 16B"	228852	-	Mm.150540	9194	chr2,158590555,158592070,+	NM_001159662;NM_153089	BB375209	NP_001153134;NP_694729	A2AC90;Q544H9;Q8C9G4;Q8VHQ3	-	-	-	-	-	-	plasma membrane (0005886);anchored to membrane (0031225)	0005886;0016020;0031225;0044464;0005575;0005623;0031224;0044425	-	-	165dpp_DinKO;DET-MI;ExpressedInSertoliCells;ExpressedInAdultOvary;M00410;M01014;M01284	-	Down	MI	-	yes	yes	-	yes	yes	yes	-	-	1455080_at	6.27	6.55	7.03	6.91	5.81	6.29	6.25	5.42			8.12	8.59	6.36	6.52
Serp2	"stress-associated endoplasmic reticulum protein family member 2"	72661	-	Mm.320384	121421	chr14,76932621,76956441,-	NM_001160326;XM_894566;XM_987594	BI407968;NR_027699;BC100483	NP_001153798;XP_899659;XP_992688	Q6TAW2	-	-	intracellular protein transmembrane transport (0065002)	0006810;0015031;0055085;0065002;0051234;0008150;0051179;0045184;0008104;0033036;0009987;0006886;0046907;0051649;0051641;0034613;0070727	-	-	endoplasmic reticulum (0005783);integral to membrane (0016021)	0005783;0016020;0016021;0043231;0043227;0043226;0005575;0043229;0044424;0044464;0005623;0005622;0044444;0005737;0031224;0044425	-	-	165dpp_DinKO;ExpressedInSertoliCells	-	Down	-	-	yes	-	-	-	-	-	-	-	1455971_at	7.35	7.48	6.85	7.65	7.65	7.13	6.35	6.11			6.28	6.05	6.27	7.96
Fxyd2	"FXYD domain-containing ion transport regulator 2"	11936	ENSMUST00000041005;ENSMUST00000041082;ENSMUST00000085938;ENSMUSG00000059412	Mm.22742	-	chr9,45217602,45218361,+	NM_007503;NM_052823	AV002675;AY626243;AY626244;AY626245;BC024614;BC069892	NP_031529;NP_439888	Q04646;Q6ITT0;Q6ITT1;Q6ITT2	-	-	potassium ion transport (0006813);sodium ion transport (0006814)	0006810;0006811;0006813;0006814;0051234;0008150;0051179;0015672;0006812;0030001	ion channel activity (0005216);potassium ion binding (0030955);sodium ion binding (0031402)	0005216;0030955;0031402;0015075;0022891;0022857;0005215;0003674;0022892;0022838;0015267;0022803;0031420;0046872;0043169;0043167;0005488	integral to membrane (0016021)	0016020;0016021;0044464;0005575;0005623;0031224;0044425	GENMAPP:Calcium_regulation_in_cardiac_cells	Organismal Systems>Circulatory System>Cardiac muscle contraction (04260);Organismal Systems>Excretory System>Aldosterone-regulated sodium reabsorption (04960)	165dpp_DinKO;ExpressedInSertoliCells;M01284	-	Down	-	-	yes	-	-	-	-	yes	-	-	1456601_x_at	7.63	7.62	7.59	8.52	7.76	7.54	7.05	6.97			5.97	6.6	6.59	7.85
Cdh26	"cadherin-like 26"	381409	ENSMUST00000042092;ENSMUST00000108912;ENSMUSG00000039155	Mm.330860	18643	chr2,178221625,178222072,+	NM_198656	BB748621;BC053928	NP_941058	A2AJW6;P59862;Q3V1P3	-	-	homophilic cell adhesion (0007156)	0007155;0007156;0009987;0008150;0022610;0016337	calcium ion binding (0005509);protein binding (0005515)	0005509;0005515;0046872;0043169;0043167;0005488;0003674	plasma membrane (0005886);integral to membrane (0016021)	0005886;0016020;0016021;0044464;0005575;0005623;0031224;0044425	-	-	165dpp_DinKO	-	Down	-	-	-	-	-	-	-	-	-	-	1456937_at	5.38	5.66	5.91	5.88	5.39	5.2	4.88	4.6			4.64	4.39	7.33	6.67
-	-	-	-	Mm.157805	-	chr3,152861230,152861854,-	-	AV266261;AK132918	-	-	-	-	-	-	-	-	-	-	-	-	165dpp_DinKO;18dpp_DinDKO;DET-ME;DEST-ME	-	Down	ME	yes	-	-	-	-	-	-	-	-	1457125_at	7.09	6.88	7.16	7.43	6.61	6.27	6.46	5.13			3.39	3.28	8.24	6.66
1700063D05Rik	"RIKEN cDNA 1700063D05 gene"	78500	-	Mm.275715	-	chr9,41018884,41025640,+	-	AW491934;AK018871;BC048584	-	-	-	-	biological_process (0008150)	8150	molecular_function (0003674)	3674	cellular_component (0005575)	5575	-	-	165dpp_DinKO;DET-PM;DEST-PM	-	Down	PM	yes	-	-	-	-	-	-	-	-	1457421_at	7.82	7.47	7.43	7.81	7.51	7.29	6.73	6.16			3.44	3.27	5.3	7.78
Kcnq1ot1	"KCNQ1 overlapping transcript 1"	63830	-	-	-	chr7,150462975,150463674,-	-	BG063584;NR_001461	-	-	-	-	regulation of gene expression by genetic imprinting (0006349);maintenance of DNA methylation (0010216);gene silencing (0016458)	0006349;0010216;0016458;0040029;0010468;0060255;0019222;0050789;0065007;0008150;0071514;0006139;0034641;0006807;0008152;0044237;0009987;0044238;0006259;0044260;0043170;0006306;0006305;0006304;0043412;0043414;0032259;0006730;0044281;0010629;0010605;0009892;0048519	-	-	-	-	-	-	165dpp_DinKO;ExpressedInSertoliCells;ExpressedInAdultOvary	-	Down	-	-	yes	yes	-	-	-	-	-	-	1457781_at	7.15	6.76	6.58	6.83	6.69	6.55	6.06	5.17			5.88	6.19	6.31	5.79
Tmem90a	"transmembrane protein 90a"	627191	ENSMUST00000095550;ENSMUSG00000071234	Mm.152484	82470	chr12,86018232,86018502,-	NM_001033334	BB313069	NP_001028506	B2RRM8;Q3USQ7	-	-	response to biotic stimulus (0009607)	0009607;0050896;0008150	-	-	Golgi apparatus (0005794);integral to membrane (0016021)	0005794;0016020;0016021;0043231;0043227;0043226;0005575;0043229;0044424;0044464;0005623;0005622;0044444;0005737;0031224;0044425	-	-	165dpp_DinKO;DET-ME	-	Down	ME	-	-	-	-	-	-	-	-	-	1458342_at	7.23	7.36	7.15	7.62	7.41	7.08	6.79	5.67			4.32	4.33	8.05	8.12
Klhl32	"kelch-like 32 (Drosophila)"	212390	ENSMUST00000084781;ENSMUST00000108214;ENSMUST00000108215;ENSMUST00000108217;ENSMUST00000108218;ENSMUSG00000040387	Mm.412074	14173	chr4,24544388,24559848,-	NM_001033531;NM_001163020	BB015113;BC141239	NP_001028703;NP_001156492	A2AJW9;A2AJX0;A2AJX1;B9EIY9;Q3UY63;Q80T77	-	BACK (IPR011705)	biological_process (0008150)	8150	protein binding (0005515)	0005515;0005488;0003674	cellular_component (0005575)	5575	-	-	165dpp_DinKO;DET-ME	-	Down	ME	-	-	-	-	-	-	-	-	-	1458375_at	8.03	7.91	6.49	8.06	7.91	7.94	5.97	6.09			3.63	4.17	7.52	8.01
Ddrgk1	"DDRGK domain containing 1"	77006	-	Mm.440063	11400	chr2,130490469,130491446,+	NM_029832	BB319478;AK157255;AK163529	NP_084108	Q14BT4;Q80WW9	-	-	-	-	protein binding (0005515)	0005515;0005488;0003674	extracellular region (0005576)	0005576;0005575	-	-	165dpp_DinKO;18dpp_DinDKO;DET-ME;DEST-ME;M01284	-	Down	ME	yes	-	-	-	-	-	yes	-	-	1458761_at	6.4	6.25	6.45	6.35	6.23	6.16	5.69	4.97			3.56	3.98	7.54	4.91
Cryl1	"crystallin, lambda 1"	68631	ENSMUST00000022517;ENSMUSG00000021947	Mm.25539	9322	-	NM_030004	C85932;AF351609;BC004074;BC027064	NP_084280	A7VMV2;Q99KP3;Q9D221	L-gulonate 3-dehydrogenase (1.1.1.45)	-	fatty acid metabolic process (0006631);oxidation reduction (0055114)	0006631;0008152;0055114;0032787;0019752;0043436;0006082;0044237;0008150;0009987;0044281;0042180;0044255;0006629;0044238	protein homodimerization activity (0042803);L-gulonate 3-dehydrogenase activity (0050104);NAD binding (0070403)	0003824;0005488;0016491;0042803;0050104;0070403;0003674;0042802;0005515;0046983;0016616;0016614;0051287;0000166;0050662;0048037	cytosol (0005829)	0005737;0005829;0044424;0044464;0005575;0005623;0005622;0044444	-	Metabolism>Carbohydrate Metabolism>Pentose and glucuronate interconversions (00040)	165dpp_DinKO;ExpressedInSertoliCells;ExpressedInAdultOvary	-	Down	-	-	yes	yes	-	-	-	-	-	-	1459589_at	8.35	8.76	8.71	8.66	8.24	8.06	7.93	6.47			7.24	7.44	8.74	9.97
Apba1	"amyloid beta (A4) precursor protein binding, family A, member 1"	319924	ENSMUST00000025830;ENSMUSG00000024897	Mm.22879	897	chr19,23967465,23967980,+	NM_177034	BE988376;BC141181	NP_796008	B2RUJ5;Q3UH26;Q3UH49;Q6R5H5;Q80WG6;Q8BMF2	-	-	in utero embryonic development (0001701);intracellular protein transport (0006886);synaptic transmission (0007268);locomotory behavior (0007626);regulation of gene expression (0010468);glutamate secretion (0014047);gamma-aminobutyric acid secretion (0014051);multicellular organism growth (0035264)	0001701;0006886;0007268;0007626;0010468;0014047;0014051;0035264;0043009;0009792;0009790;0032502;0008150;0007275;0032501;0015031;0006810;0051234;0051179;0045184;0008104;0033036;0046907;0051649;0051641;0009987;0034613;0070727;0007267;0007154;0023052;0023060;0023046;0019226;0050877;0003008;0007610;0050896;0060255;0019222;0050789;0065007;0003001;0032940;0046903;0015812;0015807;0006865;0015837;0046942…	phosphatidylinositol-4,5-bisphosphate binding (0005546);PDZ domain binding (0030165)	0005515;0005546;0030165;0005488;0003674;0035091;0005543;0008289;0019904	plasma membrane (0005886)	0005886;0016020;0044464;0005575;0005623	-	-	165dpp_DinKO;ExpressedInSertoliCells;ExpressedInAdultOvary	-	Down	-	-	yes	yes	-	-	-	-	-	-	1459605_at	5.72	5.86	6.73	6.31	6.03	5.96	5.46	5.42			6.47	6.27	7.09	8.1
Brsk2	"BR serine/threonine kinase 2"	75770	ENSMUST00000018971;ENSMUST00000075528;ENSMUST00000078200;ENSMUST00000105989;ENSMUSG00000053046	Mm.274868	55794	chr7,149182794,149188052,+	NM_001009929;NM_001009930;NM_029426	BF461585;AK173268;AY533672;AY533673;AY533674;AY660739	NP_001009929;NP_001009930;NP_083702	Q69Z98	BR serine/threonine kinase (2.7.11.1)	Tyr_prot_kinase_cat_dom (IPR001245)	protein amino acid phosphorylation (0006468);establishment of cell polarity (0030010);neuron differentiation (0030182)	0006468;0030010;0030182;0016310;0006796;0006793;0044237;0008152;0008150;0009987;0043687;0006464;0043412;0043170;0044267;0019538;0044238;0044260;0007163;0000902;0032989;0009653;0032502;0048856;0016043;0048869;0030154;0048699;0022008;0007399;0048731;0007275;0032501	magnesium ion binding (0000287);protein serine/threonine kinase activity (0004674);ATP binding (0005524)	0000166;0000287;0004672;0004674;0005524;0016301;0016740;0046872;0005488;0003674;0043169;0043167;0016772;0003824;0016773;0032559;0030554;0001883;0001882;0017076;0032555;0032553	-	-	-	-	165dpp_DinKO;DET-PM;M00410	-	Down	PM	-	-	-	-	yes	-	-	-	-	1459639_at	7.24	6.34	6.96	7.09	6.79	6.35	5.96	5.36			4.2	4.99	6.6	8.77
Wfdc3	"WAP four-disulfide core domain 3"	71856	ENSMUST00000103096;ENSMUSG00000076434	Mm.330770	122221	chr2,164556680,164568812,-	NM_027961	BE987647;BC116847;BC116875	NP_082237	A2A4Y5;Q14AE4;Q9DAB2	-	-	biological_process (0008150)	8150	peptidase inhibitor activity (0030414)	0030414;0004857;0030234;0003674	extracellular region (0005576)	0005576;0005575	-	-	165dpp_DinKO;18dpp_DinDKO;ExpressedInSertoliCells;M01014	-	Down	-	-	yes	-	-	-	yes	-	-	-	1460012_at	9.04	8.38	8.94	9.08	9	8.75	8.16	7.6			6.58	6.12	7.98	8.82
-	-	-	-	-	-	chr1,138112651,138121648,+	-	AK016925	-	-	-	-	-	-	-	-	-	-	-	-	165dpp_DinKO;DET-PM;DEST-PM	-	Down	PM	yes	-	-	-	-	-	-	-	-	1460504_at	7.44	7.09	7.23	6.94	7.16	6.89	6.29	5.45			4.52	4.33	5.48	7.3
Nrxn1	"neurexin I"	18189	ENSMUSG00000071033	Mm.461950	21005	chr17,91487833,91488731,+	NM_020252;NM_177284	AK006863	NP_064648;NP_796258	Q9CS84;Q9CVR5	-	-	cell adhesion (0007155);neurotransmitter secretion (0007269);synapse assembly (0007416)	0007155;0007268;0007269;0007416;0009987;0008150;0022610;0007267;0007154;0023052;0023060;0023046;0019226;0050877;0003008;0032501;0001505;0065008;0065007;0003001;0006836;0006810;0051234;0051179;0032940;0046903;0051649;0051641;0022607;0016043;0044085;0050808;0043062;0007399;0048731;0048856;0032502;0007275	calcium channel regulator activity (0005246);calcium ion binding (0005509);protein binding (0005515)	0005246;0005509;0005515;0046872;0016247;0003674;0043169;0043167;0005488	membrane fraction (0005624);integral to membrane (0016021);presynaptic membrane (0042734)	0005624;0016020;0016021;0042734;0005626;0000267;0044464;0005575;0005623;0031224;0044425;0044456;0045202	-	Environmental Information Processing>Signaling Molecules and Interaction>Cell adhesion molecules (CAMs) (04514)	165dpp_DinKO;DET-PM;DEST-PM;M00410;M01284	-	Down	PM	yes	-	-	-	yes	-	yes	-	-	1460540_at	7.83	7.45	7.73	8.04	8.13	7.49	7.08	6.08			3.99	3.92	4.68	7.67
Cldn3	"claudin 3"	12739	ENSMUST00000094245;ENSMUSG00000070473	Mm.158662	1001	chr5,135462741,135463343,+	NM_009902	AW611462;AF095905;AK006514	NP_034032	Q3TMQ3;Q545A5;Q810H9;Q8CEP6;Q9Z0G9	-	-	response to hypoxia (0001666);calcium-independent cell-cell adhesion (0016338)	0001666;0016338;0006950;0050896;0008150;0070482;0042221;0016337;0007155;0009987;0022610	structural molecule activity (0005198);identical protein binding (0042802)	0005198;0005515;0042802;0003674;0005488	tight junction (0005923);integral to membrane (0016021)	0005886;0005923;0016020;0016021;0030054;0044464;0005575;0005623;0070160;0005911;0044459;0044425;0043296;0016327;0031224	-	Environmental Information Processing>Signaling Molecules and Interaction>Cell adhesion molecules (CAMs) (04514);Cellular Processes>Cell Communication>Tight junction (04530);Organismal Systems>Immune System>Leukocyte transendothelial migration (04670)	165dpp_DinKO;ExpressedInSertoliCells;ExpressedInAdultOvary	-	Down	-	-	yes	yes	-	-	-	-	-	-	1460569_x_at	6.98	7.24	7.04	7.35	6.65	6.57	6.28	5.48			8.15	6.29	6.78	6.96
Lrg1	"leucine-rich alpha-2-glycoprotein 1"	76905	ENSMUST00000041357;ENSMUSG00000037095	Mm.348025	36468	chr17,56259099,56261424,-	NM_029796	AB055885;AF403429;AK009555;BC030733;BC092077	NP_084072	Q91XL1	-	-	brown fat cell differentiation (0050873)	0050873;0045444;0030154;0048869;0009987;0008150;0032502	protein binding (0005515)	0005515;0005488;0003674	nucleus (0005634);endoplasmic reticulum (0005783)	0005634;0005783;0043231;0043227;0043226;0005575;0043229;0044424;0044464;0005623;0005622;0044444;0005737	-	-	90dpp_UinKO;165dpp_UinKO;ExpressedInAdultOvary;M01284	Up	Up	-	-	-	yes	-	-	-	yes	-	-	1417290_at	6.14	5.4	6.35	5.22	5.81	8.58	9.79	9.28			4.99	4.17	4.25	4.42
Wwtr1	"WW domain containing transcription regulator 1"	97064	ENSMUST00000029380;ENSMUST00000120977;ENSMUSG00000027803	Mm.405029	9159	chr3,57259567,57379773,-	NM_133784	BC014727	NP_598545	Q9EPK5	-	-	negative regulation of transcription from RNA polymerase II promoter (0000122);osteoblast differentiation (0001649);transcription (0006350);glomerulus development (0032835);negative regulation of fat cell differentiation (0045599);positive regulation of transcription from RNA polymerase II promoter (0045944);cilium morphogenesis (0060271)	0000122;0001649;0006350;0032835;0045449;0045599;0045944;0060271;0006357;0006355;0010468;0060255;0019222;0050789;0065007;0008150;0010556;0009889;0019219;0031323;0050794;0051171;0080090;0031326;0051252;0045892;0016481;0010558;0009890;0009892;0048519;0010605;0010629;0031327;0031324;0048523;0045934;0051172;0051253;0030154;0048869;0009987;0032502;0001503;0060348;0048856;0001501;0048731;0007275;0032501…	transcription coactivator activity (0003713);transcription corepressor activity (0003714);protein homodimerization activity (0042803)	0003713;0003714;0005515;0030528;0042802;0042803;0003712;0008134;0005488;0003674;0016563;0016564;0046983	transcription factor complex (0005667);cytoplasm (0005737)	0005634;0005667;0005737;0043231;0043227;0043226;0005575;0043229;0044424;0044464;0005623;0005622;0043234;0032991;0044451;0044428;0044446;0044422;0005654;0031981;0070013;0043233;0031974	-	-	90dpp_UinKO;165dpp_UinKO;18dpp_UinDKO;DET-SO;ExpressedInSertoliCells;ExpressedInAdultOvary;M00410;M01014;M01284	Up	Up	SO	-	yes	yes	-	yes	yes	yes	-	-	1417818_at	4.94	5.16	5.02	4.28	5.39	7.05	7.61	7.53			11.13	10.52	3.5	3.79
Fam181b	"family with sequence similarity 181, member B"	58238	-	Mm.113787	32504	chr7,100228389,100230239,+	NM_021427	BC043329;EF537863	NP_067402	Q80VF6	-	-	biological_process (0008150)	8150	molecular_function (0003674)	3674	cellular_component (0005575)	5575	-	-	90dpp_UinKO;0dpp_UinDKO;6dpp_UinDKO;18dpp_UinDKO;ExpressedInSertoliCells;ExpressedInAdultOvary;M01284	Up	-	-	-	yes	yes	-	-	-	yes	-	-	1417862_at	4.76	5.57	6.39	5.64	6.6	6.39	6.72	6.33			5.74	5.72	5.78	6.28
Tnfrsf12a	"tumor necrosis factor receptor superfamily, member 12a"	27279	ENSMUST00000024698;ENSMUSG00000023905	Mm.28518	8451	chr17,23812412,23814435,-	NM_013749;NM_001161746	AF156164;BC025860	NP_001155218;NP_038777	Q9CR75	-	-	angiogenesis (0001525);apoptosis (0006915);substrate-bound cell migration, cell attachment to substrate (0006931);positive regulation of axon extension (0045773)	0001525;0006915;0006931;0007155;0007275;0008219;0030154;0045773;0048646;0032502;0008150;0009653;0048856;0048514;0001568;0001944;0048513;0048731;0032501;0012501;0009987;0016265;0031589;0022610;0006929;0016477;0048870;0006928;0040011;0051674;0051179;0048869;0030307;0001558;0040008;0050789;0065007;0050794;0045927;0048518;0048522;0045793;0008361;0032535;0090066;0065008;0030516;0048638;0050793;0050770…	receptor activity (0004872);protein binding (0005515)	0004872;0005515;0004871;0060089;0003674;0005488	ruffle (0001726);plasma membrane (0005886);cell surface (0009986);integral to membrane (0016021)	0001726;0005886;0009986;0016020;0016021;0042995;0044464;0005575;0005623;0031252;0031224;0044425	-	Environmental Information Processing>Signaling Molecules and Interaction>Cytokine-cytokine receptor interaction (04060)	90dpp_UinKO;165dpp_UinKO;0dpp_DinDKO;6dpp_DinDKO;DET-SO;ExpressedInSertoliCells;ExpressedInAdultOvary	Up	Up	SO	-	yes	yes	-	-	-	-	-	-	1418572_x_at	5.69	5.9	6.31	6.27	6.45	7.15	7.69	7.42			11.88	9.73	6.43	7.6
Hoxd10	"homeo box D10"	15430	ENSMUST00000061745;ENSMUSG00000050368	Mm.24420	1619	chr2,74529937,74533163,+	NM_013554	BC013463	NP_038582	A2ASM8;P28359	-	-	transcription (0006350);skeletal muscle tissue development (0007519);adult locomotory behavior (0008344);anterior/posterior pattern formation (0009952);proximal/distal pattern formation (0009954);spinal cord motor neuron cell fate specification (0021520);embryonic limb morphogenesis (0030326);forelimb morphogenesis (0035136);hindlimb morphogenesis (0035137);positive regulation of transcription fr…	0001501;0006350;0006355;0007275;0007519;0008344;0009952;0009954;0021520;0030326;0035136;0035137;0045449;0045944;0048704;0048935;0050905;0048731;0048856;0032502;0008150;0032501;0006139;0034641;0006807;0008152;0044237;0009987;0044238;0034645;0009059;0009058;0043170;0044249;0044260;0010467;0010468;0060255;0019222;0050789;0065007;0010556;0009889;0019219;0031323;0050794;0051171;0080090;0031326;0051252…	chromatin binding (0003682);transcription factor activity (0003700);protein binding (0005515);sequence-specific DNA binding (0043565)	0003677;0003682;0003700;0005515;0030528;0043565;0003676;0005488;0003674	nucleus (0005634)	0005634;0043231;0043227;0043226;0005575;0043229;0044424;0044464;0005623;0005622	-	-	90dpp_UinKO;165dpp_UinKO;18dpp_UinDKO;ExpressedInSertoliCells;ExpressedInAdultOvary;M00410	Up	Up	-	-	yes	yes	-	yes	-	-	-	-	1418606_at	4.71	4.83	4.6	4.85	5.87	6.1	6.53	6.45			7.68	7.78	4.56	4.67
Aqp5;LOC100046616	"aquaporin 5;similar to aquaporin 5"	100046616;11830	ENSMUST00000042340;ENSMUSG00000044217	Mm.45580	20398	chr15,99421213,99425255,+	NM_009701;XM_001476512	BC026379;AF087654	NP_033831;XP_001476562	B2RWZ5;Q8CF61;Q9WTY4	-	-	water transport (0006833);carbon dioxide transport (0015670);transmembrane transport (0055085)	0006810;0006833;0015670;0055085;0051234;0008150;0051179;0042044;0015669;0009987	protein binding (0005515);water channel activity (0015250)	0005215;0005515;0015250;0003674;0005488;0005372;0022891;0022857;0022892;0022838;0015267;0022803	endoplasmic reticulum (0005783);integral to plasma membrane (0005887);microvillus (0005902);basal plasma membrane (0009925);apical plasma membrane (0016324)	0005783;0005886;0005887;0005902;0009925;0016020;0016021;0016324;0043231;0043227;0043226;0005575;0043229;0044424;0044464;0005623;0005622;0044444;0005737;0031224;0044425;0031226;0044459;0042995;0016323;0045178;0045177	-	-	90dpp_UinKO;165dpp_UinKO;DET-SO;ExpressedInSertoliCells;ExpressedInAdultOvary	Up	Up	SO	-	yes	yes	-	-	-	-	-	-	1418818_at	4.29	4.64	4.57	4.75	4.78	6.15	6.57	6.19			10.92	6.76	5.39	5.54
Serpina3n	"serine (or cysteine) peptidase inhibitor, clade A, member 3N"	20716	ENSMUST00000021506;ENSMUSG00000021091	-	111129	chr12,105644880,105652539,+	NM_009252	BC013651;M64086	NP_033278	Q91WP6	-	-	acute-phase response (0006953);response to cytokine stimulus (0034097);response to peptide hormone stimulus (0043434)	0006953;0006954;0034097;0043434;0002526;0006952;0006950;0050896;0008150;0009611;0009605;0010033;0042221;0009725;0009719	serine-type endopeptidase inhibitor activity (0004867)	0004867;0030414;0004866;0004857;0030234;0003674	cell fraction (0000267);extracellular region (0005576)	0000267;0005576;0044464;0005575;0005623	-	-	90dpp_UinKO;165dpp_UinKO;PathologicalUpReg;DET-SO;ExpressedInSertoliCells;ExpressedInAdultOvary	Up	Up	SO	-	yes	yes	-	-	-	-	-	yes	1419100_at	5	4.97	5.52	4.68	5.48	7.24	9.03	8.46			9.77	5.41	5.48	5.68
Sult1e1	"sulfotransferase family 1E, member 1"	20860	ENSMUST00000031201;ENSMUSG00000029272	Mm.89655	121607	chr5,88004995,88020636,-	NM_023135	BC034891	NP_075624	P49891;Q8JZX7;Q9D566	estrone sulfotransferase (2.8.2.4)	-	female pregnancy (0007565);estrogen metabolic process (0008210)	0007565;0008210;0022414;0008150;0000003;0051704;0008202;0006629;0044238;0008152;0034754;0042445;0010817;0065008;0065007;0044237;0009987	estrone sulfotransferase activity (0004304);steroid binding (0005496)	0004304;0005496;0008146;0008289;0016740;0016782;0003824;0003674;0005488	cytoplasm (0005737)	0005737;0044424;0044464;0005575;0005623;0005622	-	Metabolism>Energy Metabolism>Sulfur metabolism (00920);Metabolism>Lipid Metabolism>Steroid hormone biosynthesis (00140)	90dpp_UinKO;165dpp_UinKO	Up	Up	-	-	-	-	-	-	-	-	-	-	1420447_at	7.47	6.65	8.13	7.49	7.54	8.87	9.17	11.07			3.66	3.78	3.69	3.58
Thrsp	"thyroid hormone responsive SPOT14 homolog (Rattus)"	21835	ENSMUST00000043077;ENSMUSG00000035686	Mm.28585	2441	chr7,104565364,104566086,-	NM_009381	AK050300;BC009165	NP_033407	Q543J4;Q62264;Q8BPB6	-	-	-	-	protein binding (0005515)	0005515;0005488;0003674	nucleus (0005634)	0005634;0043231;0043227;0043226;0005575;0043229;0044424;0044464;0005623;0005622	-	-	90dpp_UinKO;165dpp_UinKO;ExpressedInSertoliCells;ExpressedInAdultOvary	Up	Up	-	-	yes	yes	-	-	-	-	-	-	1422973_a_at	4.87	5.17	5.58	5.1	5.95	6.39	6.72	7.21			6.05	5.38	5.97	6.66
C3	"complement component 3"	12266	ENSMUST00000024988;ENSMUSG00000024164	Mm.19131	68031	chr17,57343392,57367519,-	NM_009778	K02782;BC029976;BC043338	NP_033908	B5APU1;P01027;Q059Y9;Q207D2;Q80XP1;Q9QYH9	-	-	positive regulation of type IIa hypersensitivity (0001798);complement activation, alternative pathway (0006957);complement activation, classical pathway (0006958);release of cytoplasmic sequestered NF-kappaB (0008588);T cell costimulation (0031295);positive regulation of phagocytosis (0050766);positive regulation of activation of membrane attack complex (0001970);positive regulation of angiogenes…	0001798;0006954;0006955;0006956;0006957;0006958;0008588;0031295;0045087;0050766;0001796;0002892;0002883;0002864;0002673;0050727;0031347;0080134;0048583;0050789;0065007;0008150;0032101;0002861;0050776;0002682;0002886;0002703;0002697;0002889;0002712;0002706;0002822;0002819;0002894;0002885;0002866;0002675;0050729;0031349;0048584;0048518;0032103;0002863;0050778;0002684;0002888;0002705;0002699;0002891…	cytokine activity (0005125);tumor necrosis factor receptor binding (0005164);caspase inhibitor activity (0043027)	0004866;0005102;0005125;0005164;0005515;0043027;0030414;0004857;0030234;0003674;0005488;0032813;0005126;0004869;0043028	extracellular space (0005615);plasma membrane (0005886);integral to membrane (0016021)	0005576;0005615;0005886;0016020;0016021;0005575;0044421;0044464;0005623;0031224;0044425	GENMAPP:Complement_Activation_Classical	Organismal Systems>Immune System>Complement and coagulation cascades (04610);Human Diseases>Immune System Diseases>Systemic lupus erythematosus (05322)	90dpp_UinKO;165dpp_UinKO;6dpp_UinDKO;18dpp_UinDKO;DET-SO;ExpressedInSertoliCells;ExpressedInAdultOvary;M00410;M01284	Up	Up	SO	-	yes	yes	-	yes	-	yes	-	-	1423954_at	5.89	5.58	5.97	5.43	6.15	8.65	9.88	9.96			10.06	6.18	5.35	5.83
Ccdc80	"coiled-coil domain containing 80"	67896	ENSMUST00000061050;ENSMUST00000099498;ENSMUSG00000022665	Mm.181074	12206	chr16,45093902,45128190,+	NM_026439	BG074158;AB075019	NP_080715	Q8R2G6	-	-	positive regulation of cell-substrate adhesion (0010811);extracellular matrix organization (0030198)	0010811;0030198;0010810;0030155;0050794;0050789;0065007;0008150;0045785;0048522;0048518;0043062;0009987;0016043	fibronectin binding (0001968);heparin binding (0008201)	0001968;0005539;0008201;0005515;0005488;0003674;0030247;0001871;0030246	basement membrane (0005604);interstitial matrix (0005614);intracellular membrane-bounded organelle (0043231)	0005576;0005578;0005604;0005614;0031012;0043231;0005575;0044421;0044420;0043227;0043226;0043229;0044424;0044464;0005623;0005622	-	-	90dpp_UinKO;165dpp_UinKO;18dpp_UinDKO;DET-SO;ExpressedInSertoliCells;ExpressedInAdultOvary;M00410;M01014;M01284	Up	Up	SO	-	yes	yes	-	yes	yes	yes	-	-	1424186_at	4.66	4.9	4.35	4.7	6.45	5.93	5.93	5.75			10.39	9.49	4.01	4.28
Spon1	"spondin 1, (f-spondin) extracellular matrix protein"	233744	-	Mm.334160	4453	chr7,120909654,121185938,+	NM_145584	BC020531;AK084717	NP_663559	Q3UYD7;Q69ZZ7;Q8VCC9	-	-	cell adhesion (0007155)	0007155;0009987;0008150;0022610	protein binding (0005515)	0005515;0005488;0003674	proteinaceous extracellular matrix (0005578)	0005576;0005578;0005575;0031012;0044421	-	-	90dpp_UinKO;165dpp_UinKO;6dpp_UinDKO;18dpp_UinDKO;ExpressedInSertoliCells;ExpressedInAdultOvary;M00410	Up	Up	-	-	yes	yes	-	yes	-	-	-	-	1424415_s_at	5.91	6.42	6.01	5.88	7.2	8.14	8.61	9.31			5.58	5.22	5.5	6
Tspan8	"tetraspanin 8"	216350	ENSMUST00000035563;ENSMUST00000080630;ENSMUSG00000034127	Mm.22270	20968	chr10,115254309,115286949,+	NM_146010	BC025461;AK087696;BC027777;BC029068;BC029808;BC034198	NP_666122	Q8R3G9	-	-	negative regulation of blood coagulation (0030195)	0030195;0030193;0032101;0048583;0050789;0065007;0008150;0050818;0051239;0080134;0050819;0051241;0048519	molecular_function (0003674)	3674	integral to membrane (0016021)	0016020;0016021;0044464;0005575;0005623;0031224;0044425	-	-	90dpp_UinKO;165dpp_UinKO;6dpp_UinDKO;18dpp_UinDKO;ExpressedInAdultOvary;M01284	Up	Up	-	-	-	yes	-	-	-	yes	-	-	1424649_a_at	5.59	5.56	5.38	5.12	6.04	7.26	7.98	8.12			4.84	5.44	3.23	3.2
Thrsp	"thyroid hormone responsive SPOT14 homolog (Rattus)"	21835	ENSMUST00000043077;ENSMUSG00000035686	Mm.28585	2441	chr7,104561444,104566240,-	NM_009381	BC009165	NP_033407	Q543J4;Q62264;Q8BPB6	-	-	-	-	protein binding (0005515)	0005515;0005488;0003674	nucleus (0005634)	0005634;0043231;0043227;0043226;0005575;0043229;0044424;0044464;0005623;0005622	-	-	90dpp_UinKO;165dpp_UinKO;ExpressedInAdultOvary	Up	Up	-	-	-	yes	-	-	-	-	-	-	1424737_at	5.45	5.42	5.2	4.9	6.05	6.95	7.48	7.73			4.42	3.64	4.27	4.35
Igf1r	"insulin-like growth factor I receptor"	16001	ENSMUST00000005671;ENSMUSG00000005533	Mm.275742	30997	chr7,75097143,75372744,+	NM_010513	BE980124;AF056187;AK155884	NP_034643	Q3U1L4;Q3UVJ3;Q60751	insulin-like growth factor 1 receptor (2.7.10.1)	-	immune response (0006955);axonogenesis (0007409);brain development (0007420);establishment of cell polarity (0030010);male sex determination (0030238);positive regulation of cell migration (0030335);mammary gland development (0030879);exocrine pancreas development (0031017);negative regulation of MAPKKK cascade (0043409);positive regulation of MAPKKK cascade (0043410);positive regulation of DNA r…	0006468;0006955;0007169;0007409;0007420;0009887;0030010;0030238;0030335;0030879;0031017;0031175;0043409;0043410;0045740;0046777;0048009;0048015;0051262;0051291;0051897;0051898;0060740;0016310;0006796;0006793;0044237;0008152;0008150;0009987;0043687;0006464;0043412;0043170;0044267;0019538;0044238;0044260;0002376;0050896;0007167;0007166;0023033;0023052;0023034;0048812;0048858;0030030;0016043;0032990…	insulin-like growth factor receptor activity (0005010);insulin receptor binding (0005158);ATP binding (0005524);insulin-like growth factor I binding (0031994);identical protein binding (0042802);phosphoinositide 3-kinase binding (0043548);insulin binding (0043559);insulin receptor substrate binding (0043560);manganese ion binding (0030145)	0000166;0004672;0004713;0004714;0004872;0005010;0005158;0005515;0005520;0005524;0016301;0016740;0031994;0042802;0043548;0043559;0043560;0005488;0003674;0016772;0003824;0016773;0019199;0004888;0004871;0060089;0005102;0032403;0019838;0032559;0030554;0001883;0001882;0017076;0032555;0032553;0019900;0019899;0017046;0042277;0042562;0030145;0046872;0046914;0043169;0043167	microsome (0005792);plasma membrane (0005886);integral to membrane (0016021);neuron projection (0043005)	0005792;0005886;0016020;0016021;0043005;0042598;0005624;0005626;0000267;0044464;0005575;0005623;0031224;0044425;0042995	-	Cellular Processes>Transport and Catabolism>Endocytosis (04144);Cellular Processes>Cell Growth and Death>Oocyte meiosis (04114);Cellular Processes>Cell Communication>Focal adhesion (04510);Cellular Processes>Cell Communication>Adherens junction (04520);Organismal Systems>Endocrine System>Progesterone-mediated oocyte maturation (04914);Organismal Systems>Nervous System>Long-term depression (04730)…	90dpp_UinKO;ExpressedInSertoliCells;ExpressedInAdultOvary;M00410;M01014;M01284	Up	-	-	-	yes	yes	-	yes	yes	yes	-	-	1426565_at	5.24	5.74	6.54	6.28	6.4	6.68	6.46	7.11			8	8.65	6.68	6.43
Ildr2	"immunoglobulin-like domain containing receptor 2"	100039795	ENSMUST00000111416;ENSMUSG00000040612	Mm.445387	52388	chr1,168246557,168246963,+	XM_001473525;XM_001479680	AI852300;FJ024494	XP_001473575;XP_001479730	B5TVM2;B5TVM3;B5TVM4;B5TVM5;B5TVM6;B5TVM7;B5TVM8;B5TVM9	-	Ig_V-set (IPR013106)	response to glucose stimulus (0009749);insulin secretion (0030073);cell differentiation (0030154);pancreas development (0031016);homeostasis of number of cells within a tissue (0048873)	0009749;0030073;0030154;0031016;0048873;0009746;0034284;0009743;0010033;0042221;0050896;0008150;0030072;0002790;0015833;0006810;0051234;0051179;0046903;0046879;0003001;0009987;0007267;0007154;0023052;0023060;0023046;0009914;0010817;0065008;0065007;0032940;0051649;0051641;0048869;0032502;0048513;0048856;0048731;0007275;0032501;0001894;0060249;0042592;0048871;0048872	-	-	-	-	-	-	90dpp_UinKO;165dpp_UinKO;6dpp_DinDKO;DET-SO;ExpressedInSertoliCells;ExpressedInAdultOvary	Up	Up	SO	-	yes	yes	-	-	-	-	-	-	1436293_x_at	5.32	5.66	5.53	6.11	5.5	7.64	8.11	7.9			11.86	8.01	5.37	5.49
-	-	-	-	Mm.25647	-	chr2,104667183,104668010,-	-	AW543723;AA958785;BQ031515;BG064687;BE132662;BB655566;BB449629;AW990216;AA798391;AW987586;BE200304;BM210820;BE137207;AW545684	-	-	-	-	-	-	-	-	-	-	-	-	90dpp_UinKO;165dpp_UinKO;6dpp_DinDKO;18dpp_DinDKO;DET-SO;ExpressedInSertoliCells;ExpressedInAdultOvary	Up	Up	SO	-	yes	yes	-	-	-	-	-	-	1441971_at	5.03	5.09	4.81	4.85	5.74	6.55	7.11	6.97			10.95	5.75	5.22	4.87
Spon1	"Spondin 1, (f-spondin) extracellular matrix protein"	233744	-	Mm.334160	4453	chr7,121186233,121186889,+	NM_145584	BQ175871;BE634454;BE633269	NP_663559	Q3UYD7;Q69ZZ7;Q8VCC9	-	-	cell adhesion (0007155)	0007155;0009987;0008150;0022610	protein binding (0005515)	0005515;0005488;0003674	proteinaceous extracellular matrix (0005578)	0005576;0005578;0005575;0031012;0044421	-	-	90dpp_UinKO;165dpp_UinKO;M00410	Up	Up	-	-	-	-	-	yes	-	-	-	-	1442613_at	3.68	3.84	3.63	3.71	5.52	5.74	6.02	6.63			3.46	3.76	3.63	3.62
-	-	-	-	Mm.458283	-	-	-	BG862223;BI655405;BI331401;AA210031;AW823661;BI711012;AW413134;BE456242;BG862173;BB434268;AV026705;BG864806;AW912624;BB217935;AV027851;BI697710;BG862658;AW912628;AA691573;AV333881;BM565228;BM502999	-	-	-	-	-	-	-	-	-	-	-	-	90dpp_UinKO;0dpp_DinDKO;6dpp_DinDKO;ExpressedInSertoliCells;ExpressedInAdultOvary	Up	-	-	-	yes	yes	-	-	-	-	-	-	1455869_at	4.98	4.56	6.36	5.75	6.36	5.19	7.05	6.36			7.09	6.46	5.05	6.19
Timp1	"tissue inhibitor of metalloproteinase 1"	21857	ENSMUST00000009530;ENSMUST00000115342;ENSMUSG00000001131	Mm.8245	36321	chrX,20447390,20451863,+	NM_001044384;NM_011593	BC008107;BC034260;BC051260;M17243;X04684	NP_001037849;NP_035723	B1AUP1;P12032;Q6GXA9	-	-	cell activation (0001775);aging (0007568);response to cytokine stimulus (0034097);wound healing (0042060);negative regulation of apoptosis (0043066);erythrocyte maturation (0043249);response to peptide hormone stimulus (0043434)	0001775;0007568;0010033;0034097;0042060;0043066;0043249;0043434;0009987;0008150;0032502;0042221;0050896;0009611;0006950;0009605;0042981;0043067;0010941;0050794;0050789;0065007;0043069;0060548;0048523;0048519;0048469;0021700;0048869;0048468;0030154;0048821;0030218;0030099;0030097;0048534;0048513;0048856;0048731;0007275;0032501;0002520;0002376;0034101;0048872;0042592;0065008;0009725;0009719	protein binding (0005515);metalloendopeptidase inhibitor activity (0008191);zinc ion binding (0008270)	0004857;0005515;0008191;0030234;0003674;0005488;0004866;0030414;0048551;0010576;0008270;0046872;0046914;0043169;0043167	basement membrane (0005604)	0005576;0005578;0005604;0005575;0031012;0044421;0044420	GENMAPP:Matrix_Metalloproteinases	-	90dpp_UinKO;165dpp_UinKO;18dpp_UinDKO;DET-SO;ExpressedInSertoliCells;ExpressedInAdultOvary;M01284	Up	Up	SO	-	yes	yes	-	-	-	yes	-	-	1460227_at	5.17	5.75	5.7	5.35	5.9	7.22	7.75	7.71			13.61	8.71	5.81	5.7
Psap	"prosaposin"	19156	ENSMUST00000004316;ENSMUST00000105465;ENSMUSG00000004207	Mm.277498	37680	chr10,59740405,59765346,+;chr10,59740405,59765346,+	NM_001146120;NM_001146121;NM_001146122;NM_001146123;NM_001146124;NM_011179	BM212050;U27340	NP_001139592;NP_001139593;NP_001139594;NP_001139595;NP_001139596;NP_035309	B2RUD7;Q3TID4;Q3TIT5;Q3TKB2;Q3TKK3;Q3TWE9;Q3TWF9;Q3TWL8;Q3TWM9;Q3TXJ0;Q3TXP9;Q3U5W2;Q3U825;Q3U897;Q3U8C4;Q3UAS4;Q3UE29;Q3UFE8;Q61207;Q8BFQ1	-	-	sphingolipid metabolic process (0006665);regulation of MAPKKK cascade (0043408);prostate gland growth (0060736);epithelial cell differentiation involved in prostate gland development (0060742)	0006629;0006665;0043408;0048589;0060736;0060742;0044238;0008152;0008150;0006643;0044255;0044237;0009987;0010627;0009966;0010646;0050794;0050789;0065007;0023051;0032502;0040007;0003006;0022414;0000003;0030850;0048608;0048856;0048732;0048513;0048731;0007275;0032501;0001655;0030855;0030154;0048869;0060429;0009888;0048610	-	-	extracellular space (0005615);mitochondrion (0005739);lysosome (0005764)	0005576;0005615;0005739;0005764;0005575;0044421;0043231;0043227;0043226;0043229;0044424;0044464;0005623;0005622;0044444;0005737;0000323;0005773	-	Cellular Processes>Transport and Catabolism>Lysosome (04142)	165dpp_UinKO;DET-MI;ExpressedInSertoliCells;ExpressedInAdultOvary;M00410	-	Up	MI	-	yes	yes	-	yes	-	-	-	-	1415687_a_at	10.66	10.83	10.74	10.81	10.9	11.18	11.62	11.97			12.45	11.83	8.51	7.75
Golm1	"golgi membrane protein 1"	105348	ENSMUST00000022039;ENSMUST00000095739;ENSMUSG00000021556	Mm.171335	12346	chr13,59735990,59777146,-;chr13,59735990,59777146,-	NM_001035122;NM_027307	BC011152;AK051066;BC098486	NP_001030294;NP_081583	Q3TIZ8;Q3UZG0;Q4KMM5;Q91XA2	-	-	biological_process (0008150)	8150	molecular_function (0003674)	3674	Golgi apparatus (0005794);integral to membrane (0016021)	0005794;0016020;0016021;0043231;0043227;0043226;0005575;0043229;0044424;0044464;0005623;0005622;0044444;0005737;0031224;0044425	-	-	165dpp_UinKO;DET-MI;ExpressedInSertoliCells;ExpressedInAdultOvary	-	Up	MI	-	yes	yes	-	-	-	-	-	-	1415698_at	6.48	6.48	6.22	6.8	6.86	7.47	7.99	7.73			8.42	8.35	6.15	5.29
Ssr3	"signal sequence receptor, gamma"	67437	ENSMUST00000029414;ENSMUSG00000027828	Mm.232728	5154	chr3,65183579,65196535,-;chr3,65183579,65196535,-	NM_026155	BC011111	NP_080431	Q3TS69;Q4FK79;Q9DCF9	-	-	cotranslational protein targeting to membrane (0006613)	0006613;0006612;0006605;0006886;0015031;0006810;0051234;0008150;0051179;0045184;0008104;0033036;0046907;0051649;0051641;0009987;0034613;0070727	receptor activity (0004872)	0004872;0004871;0060089;0003674	Sec61 translocon complex (0005784);integral to endoplasmic reticulum membrane (0030176)	0005783;0005784;0016020;0016021;0030176;0043231;0043227;0043226;0005575;0043229;0044424;0044464;0005623;0005622;0044444;0005737;0071256;0043234;0032991;0044425;0044432;0044446;0044422;0071212;0030867;0005789;0031090;0042175;0012505;0005791;0031224;0031227;0031300;0031301	-	-	165dpp_UinKO;18dpp_UinDKO;DET-MI;ExpressedInSertoliCells;ExpressedInAdultOvary	-	Up	MI	-	yes	yes	-	-	-	-	-	-	1415700_a_at	9	9.03	8.78	8.8	8.96	9.52	9.76	10.14			11.62	11.36	7.37	5.84
Rab7	"RAB7, member RAS oncogene family"	19349	ENSMUST00000113598;ENSMUSG00000079477	Mm.333233	3408	chr6,87949103,87995249,-;chr6,87949103,87995249,-	NM_009005	AK057671;AK148117;AK158971;BC086793	NP_033031	P51150;Q4FJQ0	-	-	intracellular protein transport (0006886);small GTPase mediated signal transduction (0007264)	0006810;0006886;0007264;0015031;0051234;0008150;0051179;0045184;0008104;0033036;0046907;0051649;0051641;0009987;0034613;0070727;0007242;0007165;0023060;0023046;0023052;0050794;0050789;0065007	protein binding (0005515);GTP binding (0005525)	0000166;0005515;0005525;0005488;0003674;0032561;0019001;0017076;0032555;0032553	lysosome (0005764);late endosome (0005770);Golgi apparatus (0005794);melanosome (0042470);phagocytic vesicle (0045335)	0005737;0005764;0005768;0005770;0005794;0031410;0042470;0045335;0044424;0044464;0005575;0005623;0005622;0000323;0005773;0043231;0043227;0043226;0043229;0044444;0031982;0048770;0016023;0031988;0030139	-	-	165dpp_UinKO;18dpp_UinDKO;DET-MI;ExpressedInSertoliCells;ExpressedInAdultOvary;M01284	-	Up	MI	-	yes	yes	-	-	-	yes	-	-	1415734_at	8.7	8.83	8.47	8.63	8.73	9.03	9.42	9.95			11.64	10.9	7.64	6.88
Rbbp7	"retinoblastoma binding protein 7"	245688	ENSMUST00000033720;ENSMUST00000112321;ENSMUST00000112327;ENSMUSG00000031353	Mm.270186	55702	chrX,159198318,159217030,+	NM_009031	BC003785;U35142	NP_033057	A2AFI9;A2AFJ0;A2AFJ1;A2AFJ2;A2AFJ3;A2AFJ4;A2AFJ5;Q148Z8;Q2LGB1;Q2PMX1;Q3TS51;Q3TT61;Q3UJI2;Q3UX53;Q3UYS7;Q60973;Q8BHN1;Q8C5H3	-	-	negative regulation of transcription from RNA polymerase II promoter (0000122);DNA replication (0006260);chromatin remodeling (0006338);transcription (0006350);cellular heat acclimation (0070370)	0000122;0006260;0006338;0006350;0016568;0045449;0006357;0006355;0010468;0060255;0019222;0050789;0065007;0008150;0010556;0009889;0019219;0031323;0050794;0051171;0080090;0031326;0051252;0045892;0016481;0010558;0009890;0009892;0048519;0010605;0010629;0031327;0031324;0048523;0045934;0051172;0051253;0006259;0006139;0034641;0006807;0008152;0044237;0009987;0044238;0044260;0043170;0034645;0009059;0009058…	protein binding (0005515);transcription repressor activity (0016564)	0005515;0016564;0005488;0003674;0030528	NuRD complex (0016581)	0005634;0016581;0043231;0043227;0043226;0005575;0043229;0044424;0044464;0005623;0005622;0000118;0016585;0043234;0032991;0044428;0044446;0044422;0044451;0005654;0031981;0070013;0043233;0031974;0017053	-	-	165dpp_UinKO;DET-MI;ExpressedInSertoliCells;ExpressedInAdultOvary;M00410	-	Up	MI	-	yes	yes	-	yes	-	-	-	-	1415775_at	10.41	10.41	10.34	10.25	10.43	10.76	11.06	12.21			12.05	12.76	7.5	7.92
Morf4l2	"mortality factor 4 like 2"	56397	ENSMUST00000033797;ENSMUST00000080411;ENSMUST00000113097;ENSMUSG00000031422	Mm.27218	22710	chrX,133267481,133275022,-	NM_019768	AB025049;AK088849;AK159145;AK161610;BC075653;BC088731	NP_062742	A2AEB2;A2AEB3;A2AEB4;A2AEB5;A2AEB6;A2AEB7;A2AEB8;Q3TME1;Q3TXN7;Q3U6G8;Q9R0Q4	-	-	DNA repair (0006281);transcription (0006350);chromatin modification (0016568);regulation of growth (0040008);positive regulation of transcription from RNA polymerase II promoter (0045944);positive regulation of striated muscle cell differentiation (0051155)	0006281;0006350;0006974;0016568;0040008;0045449;0045944;0051155;0006259;0006139;0034641;0006807;0008152;0008150;0044237;0009987;0044238;0044260;0043170;0033554;0006950;0050896;0051716;0034645;0009059;0009058;0044249;0010467;0006325;0051276;0006996;0016043;0050789;0065007;0010468;0060255;0019222;0010556;0009889;0019219;0031323;0050794;0051171;0080090;0031326;0006357;0006355;0051252;0045893;0045941…	protein binding (0005515)	0005515;0005488;0003674	nucleolus (0005730)	0005634;0005730;0043231;0043227;0043226;0005575;0043229;0044424;0044464;0005623;0005622;0043232;0043228;0044428;0044446;0044422;0031981;0070013;0043233;0031974	-	-	165dpp_UinKO;DET-MI;ExpressedInSertoliCells;ExpressedInAdultOvary;M00410;M01014;M01284	-	Up	MI	-	yes	yes	-	yes	yes	yes	-	-	1415778_at	9.35	9.29	9.24	9.03	9.41	9.71	9.87	10.48			12.23	12.37	7.26	8.44
Armcx2	"armadillo repeat containing, X-linked 2"	67416	ENSMUST00000035559;ENSMUST00000113193;ENSMUST00000119010;ENSMUSG00000033436	Mm.285969	12125	chrX,131338681,131343535,-	NM_026139	AK172960;BC006943;BC054839	NP_080415	A2AKS5;Q6A058;Q8BJ81;Q8BJ82;Q8BTE8;Q8BTE9;Q91VZ8;Q9CS81	-	-	-	-	binding (0005488)	0005488;0003674	integral to membrane (0016021)	0016020;0016021;0044464;0005575;0005623;0031224;0044425	-	-	165dpp_UinKO;18dpp_UinDKO;DET-MI;ExpressedInSertoliCells;ExpressedInAdultOvary;M00410;M01284	-	Up	MI	-	yes	yes	-	yes	-	yes	-	-	1415780_a_at	6.64	6.8	6.54	6.43	6.71	7.28	8.07	8.62			9.55	11.24	4.82	5.34
Pnpo	"pyridoxine 5'-phosphate oxidase"	103711	ENSMUST00000018803;ENSMUST00000107630;ENSMUSG00000018659	Mm.254704	5364	chr11,96799130,96805323,-	NM_134021	BC010785;BC026564	NP_598782	A2A6E7;Q91XF0	pyridoxamine 5'-phosphate oxidase (1.4.3.5)	-	pyridoxine biosynthetic process (0008615);oxidation reduction (0055114)	0008615;0055114;0008614;0042816;0006767;0006766;0044281;0008152;0008150;0046483;0044237;0009987;0042819;0042364;0009110;0044249;0009058;0044283	pyridoxamine-phosphate oxidase activity (0004733);FMN binding (0010181)	0004733;0010181;0016491;0016638;0016641;0003824;0003674;0000166;0005488;0050662;0048037	cellular_component (0005575)	5575	-	Metabolism>Metabolism of Cofactors and Vitamins>Vitamin B6 metabolism (00750)	165dpp_UinKO;ExpressedInSertoliCells;ExpressedInAdultOvary;M00410;M01284	-	Up	-	-	yes	yes	-	yes	-	yes	-	-	1415793_at	6.17	6.47	6.29	6.87	6.66	7.02	7.6	7.7			7.89	7.69	6.48	6.06
Nono	"non-POU-domain-containing, octamer binding protein"	53610	ENSMUST00000033673;ENSMUSG00000031311	Mm.280069	7212	chrX,77778158,77780618,-;chrX,98625022,98643928,+	NM_023144	BC005465;BC083074	NP_075633	B1AXT0;Q3TF40;Q3TFC2;Q3TMM5;Q3TTV7;Q3UM20;Q4FK11;Q99K48	-	-	DNA repair (0006281);DNA recombination (0006310);transcription (0006350);mRNA processing (0006397);RNA splicing (0008380);regulation of transcription (0045449)	0006281;0006310;0006350;0006397;0006974;0008380;0045449;0006259;0006139;0034641;0006807;0008152;0008150;0044237;0009987;0044238;0044260;0043170;0033554;0006950;0050896;0051716;0034645;0009059;0009058;0044249;0010467;0006396;0016070;0016071;0010468;0060255;0019222;0050789;0065007;0010556;0009889;0019219;0031323;0050794;0051171;0080090;0031326	nucleotide binding (0000166);DNA binding (0003677);RNA binding (0003723);identical protein binding (0042802)	0000166;0003676;0003677;0003723;0005515;0042802;0005488;0003674	paraspeckles (0042382)	0005634;0042382;0043231;0043227;0043226;0005575;0043229;0044424;0044464;0005623;0005622;0016604;0044451;0044428;0044446;0044422;0005654;0031981;0070013;0043233;0031974	REACTOME:mRNA_processing_binding	-	165dpp_UinKO;18dpp_UinDKO;DET-MI;ExpressedInSertoliCells;ExpressedInAdultOvary;M00410;M01014;M01284	-	Up	MI	-	yes	yes	-	yes	yes	yes	-	-	1415820_x_at	6.37	6.59	6.41	6.56	6.95	7.07	7.29	7.86			9.91	10.47	4.35	4.3
Scd2	"stearoyl-Coenzyme A desaturase 2"	20250	ENSMUST00000026221;ENSMUSG00000025203	Mm.477490	74677	chr19,44368523,44381354,+	NM_009128	BG060909;BC040384;M26270	NP_033154	P13011;Q3UWK5;Q8BH96;Q8BNZ5;Q99PL7;Q9D550	stearoyl-CoA desaturase (delta-9 desaturase) (1.14.19.1)	-	fatty acid biosynthetic process (0006633);myelination (0042552);oxidation reduction (0055114)	0006629;0006633;0008610;0042552;0055114;0044238;0008152;0008150;0006631;0032787;0019752;0043436;0006082;0044237;0009987;0044281;0042180;0044255;0009058;0046394;0016053;0044249;0044283;0008366;0007272;0007399;0048731;0048856;0032502;0007275;0032501;0019228;0001508;0042391;0006873;0050801;0048878;0042592;0065008;0065007;0055082;0019725;0019226;0023060;0023046;0023052;0050877;0003008;0007154	stearoyl-CoA 9-desaturase activity (0004768);iron ion binding (0005506)	0004768;0005506;0016491;0016717;0016705;0003824;0003674;0046914;0046872;0043169;0043167;0005488	endoplasmic reticulum (0005783);integral to membrane (0016021)	0005783;0016020;0016021;0043231;0043227;0043226;0005575;0043229;0044424;0044464;0005623;0005622;0044444;0005737;0031224;0044425	GENMAPP:Fatty_Acid_Synthesis	Metabolism>Lipid Metabolism>Biosynthesis of unsaturated fatty acids (01040);Organismal Systems>Endocrine System>PPAR signaling pathway (03320)	165dpp_UinKO;DET-MI;ExpressedInSertoliCells;ExpressedInAdultOvary;M00410;M01284	-	Up	MI	-	yes	yes	-	yes	-	yes	-	-	1415822_at	9.96	10.22	10.16	10.27	10.3	10.76	11.26	12.18			13.49	12.12	7.51	4.89
Scd2	"stearoyl-Coenzyme A desaturase 2"	20250	ENSMUST00000026221;ENSMUSG00000025203	Mm.477490	74677	chr19,44368523,44381354,+	NM_009128	BG060909;BC040384	NP_033154	P13011;Q3UWK5;Q8BH96;Q8BNZ5;Q99PL7;Q9D550	stearoyl-CoA desaturase (delta-9 desaturase) (1.14.19.1)	-	fatty acid biosynthetic process (0006633);myelination (0042552);oxidation reduction (0055114)	0006629;0006633;0008610;0042552;0055114;0044238;0008152;0008150;0006631;0032787;0019752;0043436;0006082;0044237;0009987;0044281;0042180;0044255;0009058;0046394;0016053;0044249;0044283;0008366;0007272;0007399;0048731;0048856;0032502;0007275;0032501;0019228;0001508;0042391;0006873;0050801;0048878;0042592;0065008;0065007;0055082;0019725;0019226;0023060;0023046;0023052;0050877;0003008;0007154	stearoyl-CoA 9-desaturase activity (0004768);iron ion binding (0005506)	0004768;0005506;0016491;0016717;0016705;0003824;0003674;0046914;0046872;0043169;0043167;0005488	endoplasmic reticulum (0005783);integral to membrane (0016021)	0005783;0016020;0016021;0043231;0043227;0043226;0005575;0043229;0044424;0044464;0005623;0005622;0044444;0005737;0031224;0044425	GENMAPP:Fatty_Acid_Synthesis	Metabolism>Lipid Metabolism>Biosynthesis of unsaturated fatty acids (01040);Organismal Systems>Endocrine System>PPAR signaling pathway (03320)	165dpp_UinKO;DET-MI;ExpressedInSertoliCells;ExpressedInAdultOvary;M00410;M01284	-	Up	MI	-	yes	yes	-	yes	-	yes	-	-	1415823_at	8.62	8.9	8.94	9.02	8.9	9.49	9.88	10.51			12.77	11.1	6.32	4.35
Scd2	"stearoyl-Coenzyme A desaturase 2"	20250	ENSMUST00000026221;ENSMUSG00000025203	Mm.477490	74677	chr19,44368523,44381354,+	NM_009128	BG060909;BC040384;M26270	NP_033154	P13011;Q3UWK5;Q8BH96;Q8BNZ5;Q99PL7;Q9D550	stearoyl-CoA desaturase (delta-9 desaturase) (1.14.19.1)	-	fatty acid biosynthetic process (0006633);myelination (0042552);oxidation reduction (0055114)	0006629;0006633;0008610;0042552;0055114;0044238;0008152;0008150;0006631;0032787;0019752;0043436;0006082;0044237;0009987;0044281;0042180;0044255;0009058;0046394;0016053;0044249;0044283;0008366;0007272;0007399;0048731;0048856;0032502;0007275;0032501;0019228;0001508;0042391;0006873;0050801;0048878;0042592;0065008;0065007;0055082;0019725;0019226;0023060;0023046;0023052;0050877;0003008;0007154	stearoyl-CoA 9-desaturase activity (0004768);iron ion binding (0005506)	0004768;0005506;0016491;0016717;0016705;0003824;0003674;0046914;0046872;0043169;0043167;0005488	endoplasmic reticulum (0005783);integral to membrane (0016021)	0005783;0016020;0016021;0043231;0043227;0043226;0005575;0043229;0044424;0044464;0005623;0005622;0044444;0005737;0031224;0044425	GENMAPP:Fatty_Acid_Synthesis	Metabolism>Lipid Metabolism>Biosynthesis of unsaturated fatty acids (01040);Organismal Systems>Endocrine System>PPAR signaling pathway (03320)	165dpp_UinKO;DET-SO;ExpressedInSertoliCells;ExpressedInAdultOvary;M00410;M01284	-	Up	SO	-	yes	yes	-	yes	-	yes	-	-	1415824_at	6.03	6.36	6.52	6.76	6.19	7.15	7.63	8.03			11.74	9.07	4.19	3.32
Serp1	"stress-associated endoplasmic reticulum protein 1"	28146	-	Mm.29702	8691	chr3,58325694,58329802,-	NM_030685	BF658806;AB041655;BC002114	NP_109610	Q9CVM7;Q9Z1W5	-	-	skeletal system development (0001501);glucose metabolic process (0006006);protein amino acid glycosylation (0006486);post-embryonic development (0009791);multicellular organismal aging (0010259);endoplasmic reticulum unfolded protein response (0030968);positive regulation of insulin secretion (0032024);positive regulation of translation (0045727);positive regulation of organ growth (0046622);musc…	0001501;0006006;0006486;0006810;0009791;0010259;0015031;0030968;0032024;0045727;0046622;0048644;0055085;0060124;0065002;0048731;0048856;0032502;0008150;0007275;0032501;0019318;0005996;0006066;0044281;0008152;0044262;0005975;0044238;0044237;0009987;0006464;0043412;0043170;0044267;0019538;0044260;0043413;0070085;0009101;0009100;0034645;0009059;0009058;0044249;0051234;0051179;0007568;0045184;0008104…	-	-	endoplasmic reticulum (0005783);integral to membrane (0016021)	0005783;0016020;0016021;0043231;0043227;0043226;0005575;0043229;0044424;0044464;0005623;0005622;0044444;0005737;0031224;0044425	-	-	165dpp_UinKO;DET-MI;ExpressedInSertoliCells;ExpressedInAdultOvary;M01284	-	Up	MI	-	yes	yes	-	-	-	yes	-	-	1415827_a_at	9.26	9.19	8.92	9	9.12	9.59	9.73	10.31			11.06	10.87	8.18	5.48
Elovl5	"ELOVL family member 5, elongation of long chain fatty acids (yeast)"	68801	ENSMUST00000034904;ENSMUSG00000032349	Mm.430736	41449	chr9,77765170,77832324,+	NM_134255	BC022911	NP_599016	Q8BHI7	elongation of very long chain fatty acids protein 5 (2.3.1.-)	-	fatty acid biosynthetic process (0006633)	0006633;0008610;0006631;0032787;0019752;0043436;0006082;0044237;0008152;0008150;0009987;0044281;0042180;0044255;0006629;0044238;0009058;0046394;0016053;0044249;0044283	-	-	endoplasmic reticulum (0005783);integral to membrane (0016021)	0005783;0016020;0016021;0043231;0043227;0043226;0005575;0043229;0044424;0044464;0005623;0005622;0044444;0005737;0031224;0044425	-	Metabolism>Lipid Metabolism>Biosynthesis of unsaturated fatty acids (01040)	165dpp_UinKO;DET-MI;ExpressedInSertoliCells;ExpressedInAdultOvary;M00410;M01284	-	Up	MI	-	yes	yes	-	yes	-	yes	-	-	1415840_at	9.64	9.83	9.47	9.48	9.87	10.4	10.74	11.41			11.61	11.52	7.11	7.96
Kitl	"kit ligand"	17311	ENSMUST00000105281;ENSMUST00000105282;ENSMUST00000105283;ENSMUSG00000019966	Mm.45124	692	chr10,99478458,99563050,+	NM_013598	BB815530;U44725	NP_038626	P20826;Q61854;Q78ED8;Q8C9K1	-	-	neural crest cell migration (0001755);positive regulation of myeloid leukocyte differentiation (0002763);cell adhesion (0007155);germ cell development (0007281);negative regulation of mast cell apoptosis (0033026);germ cell programmed cell death (0035234);positive regulation of MAP kinase activity (0043406);positive regulation of melanocyte differentiation (0045636);positive regulation of Ras pro…	0001755;0002763;0007155;0007281;0008284;0033026;0035234;0043066;0043406;0045636;0046579;0050731;0070668;0001667;0016477;0048870;0006928;0009987;0008150;0040011;0051674;0051179;0014032;0014031;0048468;0048869;0032502;0030154;0048762;0060485;0009888;0048856;0048513;0048731;0007275;0032501;0014033;0002761;0045637;0002682;0050789;0065007;0045595;0050793;0050794;0051239;0045639;0045597;0048522;0048518…	cytokine activity (0005125);stem cell factor receptor binding (0005173);growth factor activity (0008083)	0005125;0005173;0005515;0008083;0005102;0005488;0003674;0005126	extracellular space (0005615);cytoplasm (0005737);cytoskeleton (0005856);plasma membrane (0005886);integral to membrane (0016021)	0005576;0005615;0005737;0005856;0005886;0016020;0016021;0005575;0044421;0044424;0044464;0005623;0005622;0043232;0043228;0043226;0043229;0031224;0044425	-	Environmental Information Processing>Signaling Molecules and Interaction>Cytokine-cytokine receptor interaction (04060);Organismal Systems>Immune System>Hematopoietic cell lineage (04640);Organismal Systems>Endocrine System>Melanogenesis (04916);Human Diseases>Cancers>Pathways in cancer (05200)	165dpp_UinKO;18dpp_UinDKO;DET-MI;ExpressedInSertoliCells;ExpressedInAdultOvary;M00410	-	Up	MI	-	yes	yes	-	yes	-	-	-	-	1415855_at	8.17	8.21	7.95	7.97	8.33	8.64	8.74	9.72			10.95	10.93	4.94	3.7
Emb	"embigin"	13723	ENSMUST00000022242;ENSMUSG00000021728	Mm.274926	7743	chr13,118009409,118062992,+	NM_010330	BG064842;BC014858;J03535	NP_034460	P21995;Q3TI59;Q3TSZ8;Q3UFK0	-	Ig_V-set (IPR013106)	cell adhesion (0007155)	0007155;0009987;0008150;0022610	-	-	integral to membrane (0016021)	0016020;0016021;0044464;0005575;0005623;0031224;0044425	-	-	165dpp_UinKO;0dpp_DinDKO;6dpp_DinDKO;18dpp_DinDKO;DET-SO;ExpressedInSertoliCells;ExpressedInAdultOvary;M00410;M01284	-	Up	SO	-	yes	yes	-	yes	-	yes	-	-	1415856_at	6.07	6.08	6.14	6.2	6.32	7.18	7.73	8.05			8.36	5.87	3.83	3.47
Emb	"embigin"	13723	ENSMUST00000022242;ENSMUSG00000021728	Mm.274926	7743	chr13,118009409,118062992,+	NM_010330	BG064842;BC014858;J03535	NP_034460	P21995;Q3TI59;Q3TSZ8;Q3UFK0	-	Ig_V-set (IPR013106)	cell adhesion (0007155)	0007155;0009987;0008150;0022610	-	-	integral to membrane (0016021)	0016020;0016021;0044464;0005575;0005623;0031224;0044425	-	-	165dpp_UinKO;0dpp_DinDKO;6dpp_DinDKO;18dpp_DinDKO;DET-SO;ExpressedInSertoliCells;ExpressedInAdultOvary;M00410;M01284	-	Up	SO	-	yes	yes	-	yes	-	yes	-	-	1415857_at	7.59	7.73	7.68	7.72	7.78	8.48	9.04	9.25			9.82	8.21	5.73	6.57
Papss1	"3'-phosphoadenosine 5'-phosphosulfate synthase 1"	23971	ENSMUST00000029666;ENSMUSG00000028032	Mm.244912	81740	chr3,131227732,131306635,+	NM_011863	BC066055;U34883	NP_035993	Q3TUA8;Q3U647;Q60967;Q6NZM8	adenylylsulfate kinase (2.7.1.25);sulfate adenylyltransferase (2.7.7.4)	-	sulfate assimilation (0000103);3'-phosphoadenosine 5'-phosphosulfate biosynthetic process (0050428)	0000103;0050428;0006790;0044237;0008152;0008150;0009987;0034036;0034030;0033866;0009165;0009117;0006753;0055086;0006139;0034641;0006807;0044238;0044281;0034404;0034654;0044271;0044249;0009058;0044283;0033865;0033875;0034033;0034032;0006163;0046483;0034035;0050427	adenylylsulfate kinase activity (0004020);sulfate adenylyltransferase (ATP) activity (0004781);ATP binding (0005524)	0000166;0003824;0004020;0004781;0005524;0016301;0016740;0016772;0016779;0005488;0003674;0016773;0004779;0070566;0032559;0030554;0001883;0001882;0017076;0032555;0032553	sulfate adenylyltransferase complex (ATP) (0009336)	0009336;0043234;0032991;0005575;0044444;0044424;0044464;0005623;0005622;0005737	-	Metabolism>Energy Metabolism>Sulfur metabolism (00920);Metabolism>Nucleotide Metabolism>Purine metabolism (00230);Metabolism>Metabolism of Other Amino Acids>Selenoamino acid metabolism (00450)	165dpp_UinKO;18dpp_UinDKO;DET-MI;ExpressedInSertoliCells;ExpressedInAdultOvary;M01284	-	Up	MI	-	yes	yes	-	-	-	yes	-	-	1415890_at	6.58	6.86	6.58	6.55	6.99	7.08	7.38	8.13			9.33	10.27	5.19	5.49
Mgst1	"microsomal glutathione S-transferase 1"	56615	ENSMUST00000008684;ENSMUST00000118091;ENSMUST00000120939;ENSMUSG00000008540	Mm.14796	10544	chr6,138088837,138105891,+	NM_019946	BI150149;BC009155	NP_064330	Q53ZD4;Q91VS7	glutathione S-transferase (2.5.1.18)	-	glutathione metabolic process (0006749);response to organic nitrogen (0010243);response to lipopolysaccharide (0032496);Leydig cell differentiation (0033327);response to drug (0042493)	0006749;0010243;0032496;0033327;0042493;0006518;0044237;0008152;0008150;0009987;0006575;0006519;0044238;0044281;0006732;0051186;0006790;0009719;0050896;0010033;0042221;0002237;0009607;0009617;0051707;0051704;0003006;0022414;0000003;0032502;0030154;0048869;0048610;0008584;0008406;0048513;0048856;0048731;0007275;0032501;0048608;0045137;0007548;0046546;0046661	glutathione transferase activity (0004364);protein homodimerization activity (0042803)	0004364;0016740;0042803;0016765;0003824;0003674;0042802;0005515;0005488;0046983	nucleus (0005634);mitochondrial outer membrane (0005741);mitochondrial inner membrane (0005743);peroxisomal membrane (0005778);endoplasmic reticulum (0005783);microsome (0005792);extrinsic to membrane (0019898);apical part of cell (0045177)	0005634;0005739;0005741;0005743;0005778;0005783;0005792;0016020;0019898;0045177;0043231;0043227;0043226;0005575;0043229;0044424;0044464;0005623;0005622;0044444;0005737;0031966;0031090;0044422;0044429;0044446;0005740;0031967;0031975;0031968;0019867;0019866;0031903;0042579;0044439;0044438;0005777;0042598;0005624;0005626;0000267;0044425	-	Metabolism>Metabolism of Other Amino Acids>Glutathione metabolism (00480);Metabolism>Xenobiotics Biodegradation and Metabolism>Metabolism of xenobiotics by cytochrome P450 (00980);Metabolism>Xenobiotics Biodegradation and Metabolism>Drug metabolism - cytochrome P450 (00982)	165dpp_UinKO;18dpp_UinDKO;PathologicalUpReg;DET-MI;ExpressedInSertoliCells;ExpressedInAdultOvary	-	Up	MI	-	yes	yes	-	-	-	-	-	yes	1415897_a_at	10.17	10.38	9.99	9.88	10.21	10.86	11.31	12.26			12.71	11.19	6.4	4.41
Lpl	"lipoprotein lipase"	16956	ENSMUST00000015712;ENSMUSG00000015568	Mm.1514	200	chr8,71404453,71430831,+	NM_008509	BC003305	NP_032535	P11152;Q3U5U0;Q3U6S8;Q3U715;Q3U784;Q3U831;Q3U841;Q3U9P4;Q3UAX2;Q3UB54;Q3UB98;Q3UBE9;Q3UC44;Q3UC81;Q3UCD4;Q3UCH4;Q3UCZ2;Q4FJQ8;Q542L4;Q8C562	lipoprotein lipase (3.1.1.34)	-	fatty acid biosynthetic process (0006633);positive regulation of macrophage derived foam cell differentiation (0010744);positive regulation of cholesterol storage (0010886);positive regulation of sequestering of triglyceride (0010890);triglyceride biosynthetic process (0019432);triglyceride catabolic process (0019433);triglyceride homeostasis (0070328)	0006629;0006633;0010744;0010886;0010890;0016042;0019432;0019433;0070328;0044238;0008152;0008150;0006631;0032787;0019752;0043436;0006082;0044237;0009987;0044281;0042180;0044255;0008610;0009058;0046394;0016053;0044249;0044283;0010743;0045595;0050793;0050789;0065007;0050794;0045597;0048522;0048518;0051094;0010884;0010883;0032879;0010885;0010889;0009056;0006641;0006639;0006638;0006662;0018904;0046486…	lipoprotein lipase activity (0004465);triglyceride lipase activity (0004806);receptor binding (0005102);heparin binding (0008201);triglyceride binding (0017129)	0003824;0004465;0004806;0005102;0008201;0016787;0017129;0003674;0004091;0016788;0016298;0005515;0005488;0005539;0030247;0001871;0030246;0008289	plasma membrane (0005886);extracellular matrix (0031012);anchored to membrane (0031225);very-low-density lipoprotein particle (0034361);chylomicron (0042627)	0005615;0005886;0016020;0031012;0031225;0034361;0042627;0044421;0005575;0005576;0044464;0005623;0031224;0044425;0034385;0034358;0032994;0032991	GENMAPP:Fatty_Acid_Degradation;PHARMGKB:Statin_Pathway	Metabolism>Lipid Metabolism>Glycerolipid metabolism (00561);Organismal Systems>Endocrine System>PPAR signaling pathway (03320);Human Diseases>Neurodegenerative Diseases>Alzheimer's disease (05010)	165dpp_UinKO;18dpp_UinDKO;DET-SO;ExpressedInSertoliCells;ExpressedInAdultOvary;M00410	-	Up	SO	-	yes	yes	-	yes	-	-	-	-	1415904_at	5.65	5.55	5.59	4.17	5.58	6.63	8.01	7.09			12.64	9.87	4.84	4.37
Tmsb4x	"thymosin, beta 4, X chromosome"	19241	ENSMUST00000056887;ENSMUST00000112172;ENSMUST00000112175;ENSMUST00000112176;ENSMUSG00000049775	Mm.142729	116060	chrX,163645026,163647081,-	NM_021278	BC018286;X16053	NP_067253	A2AHI6;P20065;Q6ZWX2	-	-	actin cytoskeleton organization (0030036);regulation of cell migration (0030334);sequestering of actin monomers (0042989)	0007010;0030036;0030334;0042989;0006996;0009987;0008150;0016043;0030029;0040012;0050789;0065007;0051270;0032879;0050794;0030837;0030833;0008064;0030832;0032535;0090066;0065008;0032956;0032970;0051493;0033043;0051128;0032271;0043254;0044087;0032272;0031333;0051129;0048519;0048523;0051494;0010639;0045185;0051235;0051179;0008104;0033036	actin binding (0003779)	0003779;0005515;0008092;0005488;0003674	nucleus (0005634);cytosol (0005829);cytoskeleton (0005856);extracellular region (0005576);platelet alpha granule lumen (0031093)	0005634;0005737;0005829;0005856;0043231;0043227;0043226;0005575;0043229;0044424;0044464;0005623;0005622;0044444;0043232;0043228;0005576;0031093;0060205;0031983;0043233;0031974;0044422;0031988;0031982;0044433;0044446;0031410;0016023;0031091;0030141	-	Cellular Processes>Cell Motility>Regulation of actin cytoskeleton (04810)	165dpp_UinKO;DET-SO;ExpressedInSertoliCells;ExpressedInAdultOvary;M01284	-	Up	SO	-	yes	yes	-	-	-	yes	-	-	1415906_at	11.46	11.21	11.05	10.98	11.25	11.79	12.2	12.35			13.67	12.59	8.45	9.56
Ndn	"necdin"	17984	ENSMUST00000038775;ENSMUSG00000033585	Mm.400253	20559	chr7,69491455,69494814,+	NM_010882	BC147249;BC147250;M80840	NP_035012	B9EJJ5;P25233;Q8C5K8	-	-	regulation of cell growth (0001558);neuron migration (0001764);transcription (0006350);regulation of transcription, DNA-dependent (0006355);cellular calcium ion homeostasis (0006874);axonal fasciculation (0007413);central nervous system development (0007417);respiratory gaseous exchange (0007585);glial cell migration (0008347);sensory perception of pain (0019233);nerve growth factor receptor sign…	0001558;0001764;0006350;0006355;0006874;0007409;0007413;0007417;0007585;0008347;0019233;0040008;0045449;0048011;0048666;0048676;0050789;0065007;0008150;0050794;0016477;0048870;0006928;0009987;0040011;0051674;0051179;0048699;0022008;0030154;0048869;0032502;0007399;0048731;0048856;0007275;0032501;0006139;0034641;0006807;0008152;0044237;0044238;0034645;0009059;0009058;0043170;0044249;0044260;0010467…	DNA binding (0003677);receptor binding (0005102);protein C-terminus binding (0008022);protein homodimerization activity (0042803);gamma-tubulin binding (0043015)	0003677;0005102;0005515;0008022;0042803;0043015;0003676;0005488;0003674;0042802;0046983;0015631;0008092	nucleoplasm (0005654);centrosome (0005813);nuclear matrix (0016363)	0005634;0005654;0005737;0005813;0016363;0043231;0043227;0043226;0005575;0043229;0044424;0044464;0005623;0005622;0044428;0044446;0044422;0031981;0070013;0043233;0031974;0005815;0044430;0005856;0043232;0043228;0044444;0015630;0034399	-	-	165dpp_UinKO;18dpp_UinDKO;DET-MI;ExpressedInSertoliCells;ExpressedInAdultOvary	-	Up	MI	-	yes	yes	-	-	-	-	-	-	1415923_at	6.46	6.53	6.24	6.05	6.31	6.64	7.34	7.3			9.97	11.2	3.44	3.78
Gm3379;Gm4892;Gm7476;Rpl10	"predicted gene 3379;ribosomal protein 10 pseudogene;60S ribosomal protein L10 (QM protein homolog);ribosomal protein 10"	100041509;110954;234703;665071	ENSMUST00000121321;ENSMUST00000076364;ENSMUST00000098432;ENSMUST00000008826;ENSMUST00000074085;ENSMUST00000099645;ENSMUST00000119438;ENSMUSG00000008682;ENSMUSG00000058443;ENSMUSG00000074108;ENSMUSG00000074986;ENSMUSG00000080859;ENSMUSG00000080885	Mm.297146	122289	chrX,71516208,71518471,+	NM_052835;XM_134291;XM_914040	XR_030732;XR_032910;XR_033278;XR_033836;AK167239;AK187585;GENSCAN00000003569;GENSCAN00000009946;GENSCAN00000046634;GENSCAN00000002966;GENSCAN00000020348;GENSCAN00000017682;GENSCAN00000033883;GENSCAN00000013616;BC024901;BC048872;BC082293;BC083327;BC086917;BC092383;BC098204;BC099437;M93980;U89405	NP_443067;XP_134291;XP_919133	O89059;P86048;Q3THJ6;Q6ZWV3	-	-	translation (0006412);spermatogenesis (0007283)	0006412;0007283;0034645;0009059;0009058;0008152;0008150;0043170;0044249;0044237;0009987;0044260;0044267;0019538;0044238;0010467;0048232;0007276;0048609;0022414;0000003;0032501;0032504;0019953	structural constituent of ribosome (0003735)	0003735;0005198;0003674	nucleus (0005634);cytosolic large ribosomal subunit (0022625)	0005622;0005634;0005737;0005840;0022625;0030529;0044464;0005575;0005623;0043231;0043227;0043226;0043229;0044424;0032991;0043232;0043228;0044444;0015934;0033279;0044446;0044422;0044445;0005829;0022626	GENMAPP:Ribosomal_Proteins	Genetic Information Processing>Translation>Ribosome (03010)	165dpp_UinKO;18dpp_UinDKO;DET-MI;ExpressedInSertoliCells;ExpressedInAdultOvary;M00410;M01284	-	Up	MI	-	yes	yes	-	yes	-	yes	-	-	1415942_at	10.7	10.64	10.33	10.3	10.55	11.06	11.54	12.22			13.32	13.21	8.03	8.38
Sdc1	"syndecan 1"	20969	ENSMUST00000020911;ENSMUSG00000020592	Mm.2580	2252	chr12,8778149,8800517,+	NM_011519	BI788645;BC010560	NP_035649	P18828;Q3THY2;Q3V1F2	-	-	kidney development (0001822);response to toxin (0009636);wound healing (0042060);odontogenesis (0042476);response to hydrogen peroxide (0042542);myoblast development (0048627);response to glucocorticoid stimulus (0051384);response to cAMP (0051591);response to calcium ion (0051592);striated muscle cell development (0055002);Sertoli cell development (0060009);Wnt receptor signaling pathway through…	0001822;0009636;0042060;0042476;0042542;0048627;0051384;0051591;0051592;0055002;0060009;0060070;0048513;0048856;0032502;0008150;0048731;0007275;0032501;0072001;0001655;0042221;0050896;0009611;0006950;0009605;0009887;0009653;0000302;0006979;0010035;0048468;0048869;0009987;0030154;0045445;0042692;0061061;0031960;0048545;0009725;0009719;0010033;0010038;0055001;0051146;0003006;0022414;0000003;0048610…	protein C-terminus binding (0008022);cytoskeletal protein binding (0008092)	0008022;0008092;0005515;0005488;0003674	uropod (0001931);cytoplasm (0005737);focal adhesion (0005925);cell surface (0009986);integral to membrane (0016021);protein complex (0043234)	0001931;0005737;0005925;0009986;0016020;0016021;0043234;0042995;0044464;0005575;0005623;0031254;0044424;0005622;0005924;0005912;0070161;0030054;0044459;0044425;0005886;0030055;0016323;0031224;0032991	-	Environmental Information Processing>Signaling Molecules and Interaction>ECM-receptor interaction (04512);Environmental Information Processing>Signaling Molecules and Interaction>Cell adhesion molecules (CAMs) (04514)	165dpp_UinKO;18dpp_UinDKO;DET-SO;ExpressedInSertoliCells;ExpressedInAdultOvary	-	Up	SO	-	yes	yes	-	-	-	-	-	-	1415943_at	6.04	6.37	6.23	6.09	6.31	6.65	6.97	7.4			10.06	8.7	4.67	4.66
Cpe;LOC100046434	"carboxypeptidase E;similar to carboxypeptidase E"	100046434;12876	ENSMUST00000048967;ENSMUSG00000037852	Mm.31395	48052	chr8,67071339,67171983,-	NM_013494;XM_001476197	BC010197;GENSCAN00000013504;U23184;GENSCAN00000013508	NP_038522;XP_001476247	Q00493;Q543R4	carboxypeptidase E (3.4.17.10)	Peptidase_M14 (IPR000834)	insulin processing (0030070)	0006508;0030070;0019538;0043170;0008152;0008150;0044238;0016486;0042445;0010817;0065008;0065007;0051605;0016485;0051604;0010467	metallocarboxypeptidase activity (0004181);zinc ion binding (0008270)	0004180;0004181;0008233;0008237;0008270;0016787;0046872;0008238;0070011;0003824;0003674;0008235;0046914;0043169;0043167;0005488	extracellular region (0005576)	0005576;0005575	-	Human Diseases>Metabolic Diseases>Type I diabetes mellitus (04940)	165dpp_UinKO;DET-MI;ExpressedInSertoliCells;ExpressedInAdultOvary	-	Up	MI	-	yes	yes	-	-	-	-	-	-	1415949_at	9.91	10.15	10.12	10.1	10.5	10.82	11.17	12.42			13.4	12.1	7.54	5.8
Scd1	"stearoyl-Coenzyme A desaturase 1"	20249	ENSMUST00000041331;ENSMUSG00000037071	Mm.267377	74538	chr19,44468945,44482206,-	NM_009127	AK163960;BC007474	NP_033153	P13516;Q3UXG5;Q547C4	stearoyl-CoA desaturase (delta-9 desaturase) (1.14.19.1)	-	fatty acid biosynthetic process (0006633);white fat cell differentiation (0050872);brown fat cell differentiation (0050873);oxidation reduction (0055114);positive regulation of cholesterol esterification (0010873)	0006629;0006633;0008610;0050872;0050873;0055114;0044238;0008152;0008150;0006631;0032787;0019752;0043436;0006082;0044237;0009987;0044281;0042180;0044255;0009058;0046394;0016053;0044249;0044283;0045444;0030154;0048869;0032502;0010873;0010872;0019218;0019216;0080090;0019222;0050789;0065007;0031323;0050794;0031325;0009893;0048518;0048522;0045940;0045834	stearoyl-CoA 9-desaturase activity (0004768);iron ion binding (0005506)	0004768;0005506;0016491;0016717;0016705;0003824;0003674;0046914;0046872;0043169;0043167;0005488	endoplasmic reticulum (0005783);integral to membrane (0016021)	0005783;0016020;0016021;0043231;0043227;0043226;0005575;0043229;0044424;0044464;0005623;0005622;0044444;0005737;0031224;0044425	GENMAPP:Fatty_Acid_Synthesis	Metabolism>Lipid Metabolism>Biosynthesis of unsaturated fatty acids (01040);Organismal Systems>Endocrine System>PPAR signaling pathway (03320)	165dpp_UinKO;18dpp_UinDKO;DET-SO;ExpressedInSertoliCells;ExpressedInAdultOvary;M00410;M01014;M01284	-	Up	SO	-	yes	yes	-	yes	yes	yes	-	-	1415964_at	6.79	6.91	6.98	7.11	6.74	7.57	7.85	9.13			12.57	6.46	5.66	5.92
Lcp1	"lymphocyte cytosolic protein 1"	18826	-	Mm.153911	80174	chr14,75536232,75630649,+	NM_008879	AK030987;BC022943	NP_032905	Q3TAL9;Q3TJX0;Q3U6N7;Q3U6Z1;Q3U9M7;Q61233	-	-	T cell activation during immune response (0002286);response to wounding (0009611);regulation of intracellular protein transport (0033157);actin filament bundle assembly (0051017)	0002286;0009611;0033157;0051017;0002285;0002366;0002263;0001775;0009987;0008150;0006955;0002376;0050896;0045321;0046649;0042110;0006950;0009605;0032386;0051049;0032879;0050789;0065007;0060341;0050794;0051223;0070201;0032880;0007015;0030036;0007010;0006996;0016043;0030029;0022607;0044085	calcium ion binding (0005509);identical protein binding (0042802);actin filament binding (0051015)	0003779;0005509;0005515;0042802;0051015;0008092;0005488;0003674;0046872;0043169;0043167	ruffle (0001726);phagocytic cup (0001891);cytosol (0005829);actin filament (0005884);cell junction (0030054)	0001726;0001891;0005737;0005829;0005884;0030054;0042995;0044464;0005575;0005623;0031252;0044459;0044425;0016020;0005886;0044424;0005622;0044444;0043234;0032991;0044430;0044446;0044422;0043226;0043229;0005856;0043232;0043228;0015629	-	-	165dpp_UinKO;18dpp_UinDKO;DET-SO;ExpressedInSertoliCells;ExpressedInAdultOvary;M00410;M01014;M01284	-	Up	SO	-	yes	yes	-	yes	yes	yes	-	-	1415983_at	4.58	5.29	5.07	4.57	4.86	5.69	6.49	6.57			7.18	6.59	3.52	3.8
Acadm	"acyl-Coenzyme A dehydrogenase, medium chain"	11364	ENSMUST00000072697;ENSMUSG00000062908	Mm.10530	3	chr3,153585321,153607593,-	NM_007382	BC013498;U07159	NP_031408	P45952;Q3V2I9;Q8BJT5;Q91WS8	acyl-CoA dehydrogenase (1.3.99.3)	-	liver development (0001889);fatty acid beta-oxidation (0006635);response to nutrient (0007584);response to cold (0009409);carnitine metabolic process (0009437);post-embryonic development (0009791);response to drug (0042493);response to starvation (0042594);response to copper ion (0046688);response to glucocorticoid stimulus (0051384);cardiac muscle cell differentiation (0055007);oxidation reducti…	0001889;0006082;0006629;0006631;0006635;0007507;0007584;0008152;0009409;0009437;0009725;0009791;0042493;0042594;0046688;0051384;0055007;0055114;0048513;0048856;0032502;0008150;0048731;0007275;0032501;0061008;0044237;0009987;0044281;0044238;0032787;0019752;0043436;0042180;0044255;0009062;0044242;0016042;0009056;0044248;0046395;0016054;0044282;0019395;0034440;0030258;0031667;0009991;0009605;0050896…	acyl-CoA dehydrogenase activity (0003995);electron carrier activity (0009055);isomerase activity (0016853);FAD binding (0050660)	0003995;0009055;0016491;0016627;0016853;0050660;0003824;0003674;0030554;0001883;0001882;0005488;0017076;0000166;0050662;0048037	mitochondrial matrix (0005759)	0005739;0005759;0043231;0043227;0043226;0005575;0043229;0044424;0044464;0005623;0005622;0044444;0005737;0044429;0044446;0044422;0031980;0070013;0043233;0031974	GENMAPP:Fatty_Acid_Degradation;GENMAPP:Mitochondrial_fatty_acid_betaoxidation	Metabolism>Carbohydrate Metabolism>Propanoate metabolism (00640);Metabolism>Lipid Metabolism>Fatty acid metabolism (00071);Metabolism>Amino Acid Metabolism>Valine, leucine and isoleucine degradation (00280);Metabolism>Metabolism of Other Amino Acids>beta-Alanine metabolism (00410);Organismal Systems>Endocrine System>PPAR signaling pathway (03320)	165dpp_UinKO;18dpp_UinDKO;DET-MI;ExpressedInSertoliCells;ExpressedInAdultOvary	-	Up	MI	-	yes	yes	-	-	-	-	-	-	1415984_at	8.44	8.48	8.42	8.35	8.44	9.05	9.36	10.06			9.54	10.03	6.41	5.64
Vcam1	"vascular cell adhesion molecule 1"	22329	ENSMUST00000029574;ENSMUSG00000027962	Mm.76649	838	chr3,115812869,115832604,-	NM_011693	BB250384;BC011159;BC029823;CT010373;M84487	NP_035823	P29533;Q3TR98;Q3UPN1;Q544V4;Q8K0X1;Q91X98	-	CD80_C2-set (IPR013162)	heterophilic cell-cell adhesion (0007157);heart development (0007507);membrane to membrane docking (0022614);positive regulation of T cell proliferation (0042102);interspecies interaction between organisms (0044419);leukocyte tethering or rolling (0050901);embryonic placenta morphogenesis (0060669);chorio-allantoic fusion (0060710)	0007155;0007157;0007159;0007507;0016337;0022614;0042102;0044419;0050901;0060669;0060710;0009987;0008150;0022610;0048513;0048856;0032502;0048731;0007275;0032501;0022406;0042129;0050670;0032944;0070663;0042127;0050794;0050789;0065007;0051249;0002694;0002682;0050865;0050863;0050671;0032946;0070665;0008284;0048522;0048518;0051251;0002696;0002684;0050867;0050870;0051704;0045123;0050900;0002376;0016477…	integrin binding (0005178);cell adhesion molecule binding (0050839)	0005178;0005515;0050839;0005102;0005488;0003674;0032403	extracellular space (0005615);microvillus (0005902);external side of plasma membrane (0009897);integral to membrane (0016021);filopodium (0030175);anchored to membrane (0031225);apical part of cell (0045177)	0005615;0005886;0005902;0009897;0016020;0016021;0030175;0031225;0045177;0044421;0005575;0005576;0044464;0005623;0042995;0044459;0044425;0009986;0031224	-	Environmental Information Processing>Signaling Molecules and Interaction>Cell adhesion molecules (CAMs) (04514);Organismal Systems>Immune System>Leukocyte transendothelial migration (04670)	165dpp_UinKO;18dpp_UinDKO;DET-MI;ExpressedInSertoliCells;ExpressedInAdultOvary;M00410;M01284	-	Up	MI	-	yes	yes	-	yes	-	yes	-	-	1415989_at	7.66	7.8	7.73	7.48	7.73	8.7	8.72	9.58			7.16	8.85	5.34	5.85
Txnip	"thioredoxin interacting protein"	56338	ENSMUST00000049093;ENSMUST00000074519;ENSMUSG00000038393	Mm.410189	38186	chr3,96361883,96365809,+	NM_001009935;NM_023719	AF173681;BC011212;BC031850	NP_001009935;NP_076208	Q8BG60;Q91X82	-	-	negative regulation of transcription from RNA polymerase II promoter (0000122);transcription (0006350);protein import into nucleus (0006606);cell cycle (0007049);response to mechanical stimulus (0009612);response to glucose stimulus (0009749);keratinocyte differentiation (0030216);response to estradiol stimulus (0032355);response to progesterone stimulus (0032570);regulation of cell proliferation…	0000122;0006350;0006606;0006979;0007049;0009612;0009749;0030216;0032355;0032570;0042127;0042493;0042542;0043065;0045449;0048008;0051592;0006357;0006355;0010468;0060255;0019222;0050789;0065007;0008150;0010556;0009889;0019219;0031323;0050794;0051171;0080090;0031326;0051252;0045892;0016481;0010558;0009890;0009892;0048519;0010605;0010629;0031327;0031324;0048523;0045934;0051172;0051253;0006139;0034641…	enzyme inhibitor activity (0004857);protein binding (0005515)	0004857;0005515;0030234;0003674;0005488	nucleus (0005634);mitochondrial intermembrane space (0005758)	0005634;0005737;0005758;0043231;0043227;0043226;0005575;0043229;0044424;0044464;0005623;0005622;0031970;0031974;0044446;0044422;0031967;0031975;0044429;0044444;0005739;0005740	-	-	165dpp_UinKO;18dpp_UinDKO;DET-MI;ExpressedInSertoliCells;ExpressedInAdultOvary	-	Up	MI	-	yes	yes	-	-	-	-	-	-	1415996_at	8.84	9.08	9.06	9.1	9.04	9.72	9.79	10.59			9.7	10.44	9.18	7.46
Fabp5;Gm6166	"fatty acid binding protein 5, epidermal;predicted gene 6166"	16592;620603	ENSMUST00000098689;ENSMUST00000029046;ENSMUSG00000027533;ENSMUSG00000074280	Mm.741	108238	chr3,10012579,10016610,+	NM_010634	BC002008;XR_031387;BC100543;X70100	NP_034764	Q05816;Q3TLH6;Q497I3	-	-	glucose metabolic process (0006006);phosphatidylcholine biosynthetic process (0006656);glucose transport (0015758)	0006006;0006629;0006656;0006810;0015758;0019318;0005996;0006066;0044281;0008152;0008150;0044262;0005975;0044238;0044237;0009987;0046470;0006650;0006644;0019637;0044255;0046486;0042439;0006576;0006575;0006519;0044106;0009308;0006807;0034641;0046474;0008654;0008610;0009058;0044249;0045017;0051234;0051179;0008645;0015749;0008643	transporter activity (0005215);lipid binding (0008289)	0005215;0005488;0008289;0003674	cytoplasm (0005737)	0005737;0044424;0044464;0005575;0005623;0005622	-	Organismal Systems>Endocrine System>PPAR signaling pathway (03320)	165dpp_UinKO;DET-MI;ExpressedInSertoliCells;ExpressedInAdultOvary	-	Up	MI	-	yes	yes	-	-	-	-	-	-	1416021_a_at	8.76	8.73	8.47	8.42	8.66	9.34	10.05	10.69			11.84	10.63	4.44	3.77
Fabp5	"fatty acid binding protein 5, epidermal"	16592	ENSMUST00000029046;ENSMUSG00000027533;ENSMUSG00000074280	Mm.741	108238	chr3,10012579,10016610,+	NM_010634	BC002008;BC100543;X70100	NP_034764	Q05816;Q3TLH6;Q497I3	-	-	glucose metabolic process (0006006);phosphatidylcholine biosynthetic process (0006656);glucose transport (0015758)	0006006;0006629;0006656;0006810;0015758;0019318;0005996;0006066;0044281;0008152;0008150;0044262;0005975;0044238;0044237;0009987;0046470;0006650;0006644;0019637;0044255;0046486;0042439;0006576;0006575;0006519;0044106;0009308;0006807;0034641;0046474;0008654;0008610;0009058;0044249;0045017;0051234;0051179;0008645;0015749;0008643	transporter activity (0005215);lipid binding (0008289)	0005215;0005488;0008289;0003674	cytoplasm (0005737)	0005737;0044424;0044464;0005575;0005623;0005622	-	Organismal Systems>Endocrine System>PPAR signaling pathway (03320)	165dpp_UinKO;DET-SO;ExpressedInSertoliCells;ExpressedInAdultOvary	-	Up	SO	-	yes	yes	-	-	-	-	-	-	1416022_at	7.4	7.08	6.99	6.9	7.35	7.89	8.32	9.01			10.68	9.36	4.49	4.05
Fabp3	"fatty acid binding protein 3, muscle and heart"	14077	ENSMUST00000070532;ENSMUSG00000028773;ENSMUSG00000056366	Mm.388886	68379	chr4,129985888,129992703,+	NM_010174	BC002082;BC089542;U02883	NP_034304	P11404;Q3UTG7;Q5EBJ0	-	Ubiquitin (IPR000626)	fatty acid metabolic process (0006631);phosphatidylcholine biosynthetic process (0006656);long-chain fatty acid transport (0015909);response to insulin stimulus (0032868);response to drug (0042493);response to fatty acid (0070542)	0006631;0006656;0006810;0015909;0032868;0042493;0070542;0032787;0019752;0043436;0006082;0044237;0008152;0008150;0009987;0044281;0042180;0044255;0006629;0044238;0046470;0006650;0006644;0019637;0046486;0042439;0006066;0006576;0006575;0006519;0044106;0009308;0006807;0034641;0046474;0008654;0008610;0009058;0044249;0045017;0051234;0051179;0015908;0006869;0010876;0033036;0015718;0046942;0015849;0043434…	long-chain fatty acid transporter activity (0005324);icosatetraenoic acid binding (0050543)	0005215;0005324;0005488;0005504;0008289;0050543;0003674;0015245;0005319;0022892;0033293;0031406;0050542	cytosol (0005829)	0005737;0005829;0044424;0044464;0005575;0005623;0005622;0044444	-	Organismal Systems>Endocrine System>PPAR signaling pathway (03320)	165dpp_UinKO;18dpp_UinDKO;DET-MI;ExpressedInSertoliCells;ExpressedInAdultOvary	-	Up	MI	-	yes	yes	-	-	-	-	-	-	1416023_at	11.12	10.91	10.9	10.8	11	11.7	12.33	13.41			9.4	10.13	7.53	6.9
Cd24a	"CD24a antigen"	12484	ENSMUSG00000047139	Mm.29742	7662	chr10,43298931,43304073,+	NM_009846	BC075622;M58661	NP_033976	P24807;Q3THW4;Q61692;Q8CEU3	-	-	response to hypoxia (0001666);regulation of cytokine-mediated signaling pathway (0001959);response to molecule of bacterial origin (0002237);pre-B cell differentiation (0002329);leukocyte migration during inflammatory response (0002523);positive regulation of T cell mediated immune response to tumor cell (0002842);positive regulation of inflammatory response to antigenic stimulus (0002863);positi…	0001666;0001775;0001959;0002237;0002329;0002523;0002842;0002863;0002904;0006800;0006955;0007157;0007159;0007166;0007204;0007274;0007406;0008624;0008637;0016477;0022407;0022409;0030262;0030889;0031175;0031295;0032597;0032600;0032913;0033625;0033630;0033632;0033634;0034107;0034109;0034119;0042103;0042104;0042325;0042632;0043406;0043408;0043627;0045577;0045665;0045730;0046014;0046641;0048488;0050731…	protein kinase binding (0019901);carbohydrate binding (0030246);protein tyrosine kinase activator activity (0030296);eukaryotic cell surface binding (0043499)	0005515;0019901;0030246;0030296;0043499;0005488;0003674;0019900;0019899;0030295;0019209;0008047;0030234;0019207;0019887;0043498	membrane fraction (0005624);anchored to external side of plasma membrane (0031362);microvillus membrane (0031528);membrane raft (0045121);cilium membrane (0060170)	0005624;0005886;0009897;0009986;0016020;0031225;0031362;0031528;0045121;0060170;0005626;0000267;0044464;0005575;0005623;0044459;0044425;0031224;0031233;0031226;0046658;0031253;0044463;0042995;0005902;0044441;0044446;0044422;0043226;0044424;0005622;0043229;0005929	-	Organismal Systems>Immune System>Hematopoietic cell lineage (04640)	165dpp_UinKO;18dpp_UinDKO;DET-SO;ExpressedInSertoliCells;ExpressedInAdultOvary;M00410;M01014;M01284	-	Up	SO	-	yes	yes	-	yes	yes	yes	-	-	1416034_at	6.46	6.07	6.24	6.02	6.72	6.97	7.28	7.38			8.75	9.35	4.81	6.88
Cyr61	"cysteine rich protein 61"	16007	ENSMUST00000029846;ENSMUSG00000028195	Mm.1231	1194	chr3,145309939,145312949,-	NM_010516	BC066019;M32490	NP_034646	P18406;Q3TX21	-	-	regulation of cell growth (0001558);intussusceptive angiogenesis (0002041);chemotaxis (0006935);positive regulation of cell-substrate adhesion (0010811);extracellular matrix organization (0030198);response to protein stimulus (0051789);chorio-allantoic fusion (0060710);labyrinthine layer blood vessel development (0060716)	0001558;0002041;0006935;0007155;0010811;0030198;0051789;0060710;0060716;0040008;0050789;0065007;0008150;0050794;0001525;0048646;0032502;0009653;0048856;0048514;0001568;0001944;0048513;0048731;0007275;0032501;0042221;0050896;0042330;0007626;0007610;0009605;0040011;0009987;0022610;0010810;0030155;0045785;0048522;0048518;0043062;0016043;0010033;0016337;0060713;0048598;0009790;0060711;0001892;0048568…	insulin-like growth factor binding (0005520);heparin binding (0008201);extracellular matrix binding (0050840)	0005515;0005520;0008201;0019838;0050840;0005488;0003674;0005539;0030247;0001871;0030246	extracellular region (0005576)	0005576;0005575	-	-	165dpp_UinKO;18dpp_UinDKO;DET-SO;ExpressedInSertoliCells;ExpressedInAdultOvary;M00410;M01284	-	Up	SO	-	yes	yes	-	yes	-	yes	-	-	1416039_x_at	5.03	5.28	5.28	5.25	5.29	5.96	6.59	6.18			12.25	12.14	5.63	6.65
Sgk1	"serum/glucocorticoid regulated kinase 1"	20393	ENSMUST00000020145;ENSMUST00000092673;ENSMUST00000100036;ENSMUST00000120509;ENSMUSG00000019970	Mm.28405	48364	chr10,21714485,21719709,+	NM_011361;NM_001161845;NM_001161847;NM_001161848;NM_001161849;NM_001161850	AF139638;AF205855;BC005720;BC070401	NP_001155317;NP_001155319;NP_001155320;NP_001155321;NP_001155322;NP_035491	Q99LU4;Q9WVC6	serum/glucocorticoid-regulated kinase 1 (2.7.11.1)	Tyr_prot_kinase_cat_dom (IPR001245)	protein amino acid phosphorylation (0006468);apoptosis (0006915);response to DNA damage stimulus (0006974);positive regulation of sodium ion transport (0010765);cellular response to insulin stimulus (0032869);regulation of protein localization (0032880)	0006468;0006915;0006950;0006974;0010765;0032869;0032880;0016310;0006796;0006793;0044237;0008152;0008150;0009987;0043687;0006464;0043412;0043170;0044267;0019538;0044238;0044260;0012501;0008219;0016265;0050896;0033554;0051716;0002028;0010959;0043269;0051049;0032879;0050789;0065007;0043270;0051050;0048518;0032868;0043434;0009725;0009719;0010033;0042221;0071375;0032870;0071310;0070887;0071495	protein serine/threonine kinase activity (0004674);protein binding (0005515);ATP binding (0005524)	0000166;0004672;0004674;0005515;0005524;0016301;0016740;0005488;0003674;0016772;0003824;0016773;0032559;0030554;0001883;0001882;0017076;0032555;0032553	nucleus (0005634);endoplasmic reticulum (0005783)	0005634;0005737;0005783;0043231;0043227;0043226;0005575;0043229;0044424;0044464;0005623;0005622;0044444	-	Organismal Systems>Excretory System>Aldosterone-regulated sodium reabsorption (04960)	165dpp_UinKO;DET-MI;ExpressedInSertoliCells;ExpressedInAdultOvary;M00410;M01284	-	Up	MI	-	yes	yes	-	yes	-	yes	-	-	1416041_at	5.45	5.67	5.52	5.59	5.63	6.58	6.67	7.55			9.96	10.12	3.86	3.77
C2	"complement component 2 (within H-2S)"	12263	ENSMUST00000025230;ENSMUSG00000024372	Mm.283217	45	chr17,34999550,35019013,-	NM_013484	BC011086;M57891	NP_038512	B8JJN2;O70350;P21180;Q31144;Q792Q3	complement component 2 (3.4.21.43)	-	complement activation, classical pathway (0006958);innate immune response (0045087)	0006508;0006955;0006956;0006958;0045087;0019538;0043170;0008152;0008150;0044238;0002376;0050896;0002252;0002253;0050778;0002684;0002682;0050789;0065007;0048518;0048584;0048583;0050776;0002541;0051605;0016485;0051604;0010467;0002526;0006954;0006952;0006950;0009611;0009605;0006959;0002455;0016064;0019724;0002449;0002443;0002460;0002250	serine-type endopeptidase activity (0004252)	0003824;0004252;0008233;0008236;0016787;0003674;0004175;0070011;0017171	extracellular region (0005576)	0005576;0005575	GENMAPP:Complement_Activation_Classical	Organismal Systems>Immune System>Complement and coagulation cascades (04610);Human Diseases>Immune System Diseases>Systemic lupus erythematosus (05322)	165dpp_UinKO;6dpp_UinDKO;18dpp_UinDKO;DET-MI;ExpressedInSertoliCells;ExpressedInAdultOvary;M00410	-	Up	MI	-	yes	yes	-	yes	-	-	-	-	1416051_at	7.4	7.68	7.4	7.46	7.6	8.02	8.32	8.8			8.27	7.97	5.82	5.97
Ndufb11	"NADH dehydrogenase (ubiquinone) 1 beta subcomplex, 11"	104130	ENSMUST00000033373;ENSMUST00000116621;ENSMUSG00000031059	Mm.30084	10398	chrX,20192452,20194728,-	NM_019435	BC027265;BC096047	NP_062308	B1AV40;O09111;Q4VBC9	-	-	transport (0006810);electron transport chain (0022900)	0006810;0022900;0051234;0008150;0051179;0006091;0044237;0008152;0009987;0055114	-	-	mitochondrial inner membrane (0005743);integral to membrane (0016021);respiratory chain (0070469)	0005739;0005743;0016020;0016021;0070469;0043231;0043227;0043226;0005575;0043229;0044424;0044464;0005623;0005622;0044444;0005737;0019866;0031090;0044422;0031967;0031975;0044446;0031966;0044429;0005740;0031224;0044425	-	-	165dpp_UinKO;18dpp_UinDKO;DET-MI;ExpressedInSertoliCells;ExpressedInAdultOvary;M00410	-	Up	MI	-	yes	yes	-	yes	-	-	-	-	1416056_a_at	9.34	9.3	9.04	8.94	9.2	9.57	9.84	10.73			11.01	11.54	6.24	6.96
Cd34	"CD34 antigen"	12490	ENSMUST00000016638;ENSMUSG00000016494	Mm.29798	1343	chr1,196765085,196787478,+	NM_133654;NM_001111059	BC006607	NP_001104529;NP_598415	Q3TJP6;Q543B6;Q543Y2;Q64314;Q8C2A1	-	-	cell-cell adhesion (0016337);leukocyte migration (0050900)	0007155;0016337;0050900;0009987;0008150;0022610;0002376;0016477;0048870;0006928;0040011;0051674;0051179	protein binding (0005515);carbohydrate binding (0030246)	0005515;0030246;0005488;0003674	cytoplasm (0005737);external side of plasma membrane (0009897);integral to membrane (0016021)	0005737;0009897;0009986;0016020;0016021;0044424;0044464;0005575;0005623;0005622;0044459;0044425;0005886;0031224	-	Environmental Information Processing>Signaling Molecules and Interaction>Cell adhesion molecules (CAMs) (04514);Organismal Systems>Immune System>Hematopoietic cell lineage (04640)	165dpp_UinKO;6dpp_UinDKO;18dpp_UinDKO;DET-MI;ExpressedInSertoliCells;ExpressedInAdultOvary	-	Up	MI	-	yes	yes	-	-	-	-	-	-	1416072_at	5.99	6.6	6.36	6.08	6.26	7.06	7.45	7.36			5.72	10.69	3.88	4.35
Hist1h1c	"histone cluster 1, H1c"	50708	ENSMUST00000040914;ENSMUSG00000036181	Mm.193539	68455	chr13,23830676,23832236,+	NM_015786	AK216922;BC089604	NP_056601	P15864;Q3UXH2;Q5SZA3	-	-	nucleosome assembly (0006334);nucleosome positioning (0016584)	0006334;0016584;0034728;0006325;0051276;0006996;0009987;0008150;0016043;0034621;0043933;0065004;0034622;0065003;0022607;0044085;0031497;0006333;0006323;0071103	DNA binding (0003677);protein binding (0005515)	0003677;0005515;0003676;0005488;0003674	nucleosome (0000786);nucleus (0005634)	0000786;0005634;0005694;0032993;0032991;0005575;0044427;0044446;0044422;0043226;0044424;0044464;0005623;0005622;0043229;0043232;0043228;0000785;0043231;0043227	-	-	165dpp_UinKO;6dpp_UinDKO;18dpp_UinDKO;DET-MI;ExpressedInSertoliCells;ExpressedInAdultOvary;M00410	-	Up	MI	-	yes	yes	-	yes	-	-	-	-	1416101_a_at	8.59	8.23	8.6	8.27	8.7	9.06	9.87	10.23			10.92	9.28	5.36	5.24
Sparcl1	"SPARC-like 1"	13602	ENSMUST00000031249;ENSMUSG00000029309	Mm.29027	3438	chr5,104508127,104543149,-	NM_010097	BC003759;U64827;U77330	NP_034227	P70663;Q3TYD5;Q3UYK7	-	-	signal transduction (0007165)	0007165;0023060;0023046;0008150;0023052;0050794;0050789;0065007	calcium ion binding (0005509)	0005509;0046872;0043169;0043167;0005488;0003674	proteinaceous extracellular matrix (0005578);synapse (0045202)	0005576;0005578;0045202;0005575;0031012;0044421	-	-	165dpp_UinKO;6dpp_UinDKO;18dpp_UinDKO;DET-MI;ExpressedInSertoliCells;ExpressedInAdultOvary	-	Up	MI	-	yes	yes	-	-	-	-	-	-	1416114_at	7.54	8.03	7.85	7.73	8.12	8.36	8.89	9.65			8.66	10.75	4.8	6.1
Txn1	"thioredoxin 1"	22166	ENSMUST00000030051;ENSMUSG00000028367	Mm.260618	55732	chr4,57956245,57969283,-	NM_011660	BC010756;BC094415	NP_035790	A2AV97;P10639	-	-	negative regulation of transcription from RNA polymerase II promoter (0000122);transport (0006810);electron transport chain (0022900);cell redox homeostasis (0045454);negative regulation of protein export from nucleus (0046826)	0000122;0006810;0022900;0045454;0046826;0006357;0006355;0045449;0010468;0060255;0019222;0050789;0065007;0008150;0010556;0009889;0019219;0031323;0050794;0051171;0080090;0031326;0051252;0045892;0016481;0010558;0009890;0009892;0048519;0010605;0010629;0031327;0031324;0048523;0045934;0051172;0051253;0051234;0051179;0006091;0044237;0008152;0009987;0055114;0019725;0042592;0065008;0046823;0032387;0032386…	protein binding (0005515);peptide disulfide oxidoreductase activity (0015037)	0005515;0015037;0005488;0003674;0015036;0016667;0016491;0003824	nucleus (0005634);mitochondrion (0005739);cytosol (0005829)	0005634;0005737;0005739;0005829;0043231;0043227;0043226;0005575;0043229;0044424;0044464;0005623;0005622;0044444	-	-	165dpp_UinKO;DET-MI;ExpressedInSertoliCells;ExpressedInAdultOvary	-	Up	MI	-	yes	yes	-	-	-	-	-	-	1416119_at	9.45	9.6	9.34	9.26	9.42	10.14	10.56	11.02			12.57	11.84	6.2	6.29
Fkbp5	"FK506 binding protein 5"	14229	ENSMUST00000062167;ENSMUST00000079413;ENSMUST00000114792;ENSMUSG00000024222	Mm.276405	3038	chr17,28535657,28623094,-	NM_010220	U16959;BC015260	NP_034350	B8JJC2;Q3TX72;Q4FJN2;Q64378	FK506-binding protein 4/5 (5.2.1.8)	-	protein folding (0006457)	0006457;0044267;0019538;0043170;0008152;0008150;0044238;0044260;0044237;0009987	peptidyl-prolyl cis-trans isomerase activity (0003755);heat shock protein binding (0031072)	0003755;0005488;0005515;0016853;0031072;0016859;0003824;0003674	nucleus (0005634);cytoplasm (0005737)	0005634;0005737;0043231;0043227;0043226;0005575;0043229;0044424;0044464;0005623;0005622	-	-	165dpp_UinKO;18dpp_UinDKO;DET-MI;ExpressedInSertoliCells;ExpressedInAdultOvary;M00410;M01014;M01284	-	Up	MI	-	yes	yes	-	yes	yes	yes	-	-	1416125_at	8.38	8.56	8.61	8.58	8.8	9.06	9.45	9.9			10.29	9.95	6.9	6.89
Mmp2	"matrix metallopeptidase 2"	17390	ENSMUST00000034187;ENSMUSG00000031740	Mm.29564	3329	chr8,95351196,95377319,+	NM_008610	BC070430;M84324	NP_032636	P33434;Q3UG07;Q6GXA5;Q75UT7	matrix metalloproteinase-2 (gelatinase A) (3.4.24.24)	-	response to hypoxia (0001666);blood vessel maturation (0001955);intramembranous ossification (0001957);proteolysis (0006508);collagen catabolic process (0030574);face morphogenesis (0060325);bone trabecula formation (0060346)	0001666;0001955;0001957;0006508;0008152;0030574;0048705;0060325;0060346;0006950;0050896;0008150;0070482;0042221;0071695;0021700;0032502;0048856;0001568;0001944;0048513;0048731;0007275;0032501;0001503;0060348;0001501;0019538;0043170;0044238;0032963;0044259;0044236;0044243;0009887;0009653;0060323;0010171;0060322;0060324;0060343;0048646	metalloendopeptidase activity (0004222);calcium ion binding (0005509);protein binding (0005515);zinc ion binding (0008270)	0004222;0005509;0005515;0008233;0008237;0008270;0016787;0046872;0004175;0070011;0003824;0003674;0043169;0043167;0005488;0046914	proteinaceous extracellular matrix (0005578);extracellular space (0005615);plasma membrane (0005886);sarcomere (0030017);intracellular membrane-bounded organelle (0043231)	0005576;0005578;0005615;0005886;0030017;0043231;0005575;0031012;0044421;0016020;0044464;0005623;0044449;0044444;0044424;0005622;0005737;0043292;0030016;0043227;0043226;0043229	GENMAPP:Inflammatory_Response_Pathway;GENMAPP:Matrix_Metalloproteinases	Organismal Systems>Immune System>Leukocyte transendothelial migration (04670);Organismal Systems>Endocrine System>GnRH signaling pathway (04912);Human Diseases>Cancers>Pathways in cancer (05200);Human Diseases>Cancers>Bladder cancer (05219)	165dpp_UinKO;18dpp_UinDKO;DET-MI;ExpressedInSertoliCells;ExpressedInAdultOvary;M00410;M01284	-	Up	MI	-	yes	yes	-	yes	-	yes	-	-	1416136_at	4.32	3.83	4.28	4.37	4.19	5.46	5.49	5.19			9.3	10.72	3.87	4.29
Nr2f2	"nuclear receptor subfamily 2, group F, member 2"	11819	ENSMUST00000032768;ENSMUST00000089565;ENSMUSG00000030551	Mm.158143	7628	chr7,77497506,77505478,-	NM_009697;NM_183261	AI463873;AK032882;BC042484	NP_033827;NP_899084	P43135;Q3UST6	-	-	negative regulation of transcription from RNA polymerase II promoter (0000122);neuron migration (0001764);transcription (0006350);skeletal muscle tissue development (0007519);anterior/posterior pattern formation (0009952);radial pattern formation (0009956);forebrain development (0030900);blood vessel morphogenesis (0048514);limb development (0060173)	0000122;0001764;0006350;0006355;0007519;0009952;0009956;0030900;0045449;0048514;0060173;0006357;0010468;0060255;0019222;0050789;0065007;0008150;0010556;0009889;0019219;0031323;0050794;0051171;0080090;0031326;0051252;0045892;0016481;0010558;0009890;0009892;0048519;0010605;0010629;0031327;0031324;0048523;0045934;0051172;0051253;0016477;0048870;0006928;0009987;0040011;0051674;0051179;0048699;0022008…	transcription factor activity (0003700);steroid hormone receptor activity (0003707);zinc ion binding (0008270);sequence-specific DNA binding (0043565)	0003677;0003700;0003707;0004872;0004879;0008270;0043565;0046872;0003676;0005488;0003674;0030528;0004871;0060089;0046914;0043169;0043167	nucleus (0005634)	0005634;0043231;0043227;0043226;0005575;0043229;0044424;0044464;0005623;0005622	GENMAPP:Nuclear_Receptors	-	165dpp_UinKO;18dpp_UinDKO;DET-MI;ExpressedInSertoliCells;ExpressedInAdultOvary;M00410;M01014;M01284	-	Up	MI	-	yes	yes	-	yes	yes	yes	-	-	1416158_at	4.6	4.96	4.78	4.73	5.39	5.54	5.87	6.04			7.42	8.93	4.24	3.66
Nr2f2	"nuclear receptor subfamily 2, group F, member 2"	11819	ENSMUST00000032768;ENSMUST00000089565;ENSMUSG00000030551	Mm.158143	7628	chr7,77497506,77505478,-	NM_009697;NM_183261	AI463873;BC042484;U07635	NP_033827;NP_899084	P43135;Q3UST6	-	-	negative regulation of transcription from RNA polymerase II promoter (0000122);neuron migration (0001764);transcription (0006350);skeletal muscle tissue development (0007519);anterior/posterior pattern formation (0009952);radial pattern formation (0009956);forebrain development (0030900);blood vessel morphogenesis (0048514);limb development (0060173)	0000122;0001764;0006350;0006355;0007519;0009952;0009956;0030900;0045449;0048514;0060173;0006357;0010468;0060255;0019222;0050789;0065007;0008150;0010556;0009889;0019219;0031323;0050794;0051171;0080090;0031326;0051252;0045892;0016481;0010558;0009890;0009892;0048519;0010605;0010629;0031327;0031324;0048523;0045934;0051172;0051253;0016477;0048870;0006928;0009987;0040011;0051674;0051179;0048699;0022008…	transcription factor activity (0003700);steroid hormone receptor activity (0003707);zinc ion binding (0008270);sequence-specific DNA binding (0043565)	0003677;0003700;0003707;0004872;0004879;0008270;0043565;0046872;0003676;0005488;0003674;0030528;0004871;0060089;0046914;0043169;0043167	nucleus (0005634)	0005634;0043231;0043227;0043226;0005575;0043229;0044424;0044464;0005623;0005622	GENMAPP:Nuclear_Receptors	-	165dpp_UinKO;6dpp_UinDKO;18dpp_UinDKO;ExpressedInSertoliCells;ExpressedInAdultOvary;M00410;M01014;M01284	-	Up	-	-	yes	yes	-	yes	yes	yes	-	-	1416159_at	6.61	6.69	6.32	6.49	6.57	7.03	7.26	7.92			7.62	8.77	6.42	7.5
Serpinf1	"serine (or cysteine) peptidase inhibitor, clade F, member 1"	20317	ENSMUST00000000769;ENSMUST00000094022;ENSMUSG00000000753	Mm.2044	1965	chr11,75223271,75236126,-	NM_011340	AF017057;AF036164;BC019852;D50460;D87975	NP_035470	B7ZC25;P97298;Q5ND37;Q5ND38	-	Protease_inhib_I4_serpin (IPR000215)	negative regulation of angiogenesis (0016525);negative regulation of inflammatory response (0050728);positive regulation of neurogenesis (0050769);negative regulation of epithelial cell proliferation involved in prostate gland development (0060770)	0016525;0050728;0050769;0060770;0045765;0022603;0050793;0050789;0065007;0008150;0051239;0051093;0048519;0031348;0031347;0080134;0048583;0048585;0032102;0032101;0050727;0010720;0045597;0045595;0050794;0048522;0048518;0051094;0060284;0050767;0051960;0048699;0022008;0030154;0048869;0009987;0032502;0007399;0048731;0048856;0007275;0032501;0050680;0008285;0042127;0048523;0050678;0060768	serine-type endopeptidase inhibitor activity (0004867)	0004867;0004866;0030414;0004857;0030234;0003674	extracellular space (0005615);melanosome (0042470)	0005576;0005615;0042470;0005575;0044421;0048770;0016023;0031410;0031982;0043226;0043229;0044424;0044464;0005623;0005622;0044444;0005737;0031988;0043231;0043227	-	-	165dpp_UinKO;18dpp_UinDKO;DET-SO;ExpressedInSertoliCells;ExpressedInAdultOvary;M00410;M01284	-	Up	SO	-	yes	yes	-	yes	-	yes	-	-	1416168_at	6.28	7.01	6.57	6.16	6.84	7.79	8.16	8.16			11.23	10.65	3.68	4.53
Adh5	"alcohol dehydrogenase 5 (class III), chi polypeptide"	11532	ENSMUST00000005964;ENSMUSG00000028138	Mm.3874	68076	chr3,138106074,138118460,+	NM_007410	AK159803;BC062879;BC090978	NP_031436	P28474;Q6P5I3	alcohol dehydrogenase (1.1.1.1);S-(hydroxymethyl)glutathione dehydrogenase (1.1.1.284)	-	retinoid metabolic process (0001523);respiratory system process (0003016);ethanol oxidation (0006069);peptidyl-cysteine S-nitrosylation (0018119);response to lipopolysaccharide (0032496);positive regulation of blood pressure (0045777);formaldehyde catabolic process (0046294);response to nitrosative stress (0051409);response to redox state (0051775);oxidation reduction (0055114)	0001523;0003016;0006069;0008152;0018119;0032496;0045777;0046294;0051409;0051775;0055114;0016101;0006721;0006720;0044255;0006629;0044238;0008150;0044237;0009987;0019748;0003008;0032501;0007585;0006067;0034308;0006066;0044281;0017014;0043687;0006464;0043412;0043170;0044267;0019538;0044260;0018198;0018193;0002237;0009607;0050896;0010033;0042221;0009617;0051707;0051704;0008217;0065008;0065007;0008015…	alcohol dehydrogenase (NAD) activity (0004022);fatty acid binding (0005504);zinc ion binding (0008270);formaldehyde dehydrogenase activity (0018467);ethanol binding (0035276);protein homodimerization activity (0042803);NAD or NADH binding (0051287);S-(hydroxymethyl)glutathione dehydrogenase activity (0051903)	0003824;0004022;0005488;0005504;0008270;0016491;0018467;0035276;0042803;0046872;0051287;0051903;0003674;0016616;0016614;0008289;0033293;0031406;0046914;0043169;0043167;0016620;0016903;0043178;0042802;0005515;0046983;0000166;0050662;0048037	soluble fraction (0005625);mitochondrion (0005739)	0005625;0005737;0005739;0000267;0044464;0005575;0005623;0044424;0005622;0043231;0043227;0043226;0043229;0044444	-	Metabolism>Carbohydrate Metabolism>Glycolysis / Gluconeogenesis (00010);Metabolism>Lipid Metabolism>Fatty acid metabolism (00071);Metabolism>Amino Acid Metabolism>Tyrosine metabolism (00350);Metabolism>Metabolism of Cofactors and Vitamins>Retinol metabolism (00830);Metabolism>Xenobiotics Biodegradation and Metabolism>3-Chloroacrylic acid degradation (00641);Metabolism>Xenobiotics Biodegradation a…	165dpp_UinKO;DET-MI;ExpressedInSertoliCells;ExpressedInAdultOvary	-	Up	MI	-	yes	yes	-	-	-	-	-	-	1416185_a_at	9.24	9.31	9.2	9.22	9.5	9.68	10.05	10.95			11.08	11.75	6.18	4.49
Nsdhl	"NAD(P) dependent steroid dehydrogenase-like"	18194	-	Mm.38792	5951	chrX,70163860,70203867,+	NM_010941	BC019945;AF100198;BC052834	NP_035071	Q3US15;Q7TPY3;Q8VE30;Q9R1J0	sterol-4alpha-carboxylate 3-dehydrogenase (decarboxylating) (1.1.1.170)	TDP_rham_reduct (IPR005913)	hair follicle development (0001942);cholesterol biosynthetic process (0006695);smoothened signaling pathway (0007224);oxidation reduction (0055114);labyrinthine layer blood vessel development (0060716)	0001942;0006694;0006695;0007224;0008152;0008203;0008610;0016126;0055114;0060716;0008544;0009888;0048856;0032502;0008150;0048513;0048731;0007275;0032501;0007398;0022405;0022404;0042303;0042633;0008202;0006629;0044238;0009058;0016125;0006066;0044281;0007166;0023033;0023052;0023034;0048568;0009790;0060674;0001568;0001944;0001890;0060711;0001892;0001701;0043009;0009792	3-beta-hydroxy-delta5-steroid dehydrogenase activity (0003854);binding (0005488);sterol-4-alpha-carboxylate 3-dehydrogenase (decarboxylating) activity (0047012)	0003824;0003854;0005488;0016491;0047012;0003674;0033764;0016229;0016616;0016614	endoplasmic reticulum (0005783);integral to membrane (0016021)	0005783;0016020;0016021;0043231;0043227;0043226;0005575;0043229;0044424;0044464;0005623;0005622;0044444;0005737;0031224;0044425	GENMAPP:Cholesterol_Biosynthesis	Metabolism>Lipid Metabolism>Steroid biosynthesis (00100)	165dpp_UinKO;DET-SO;ExpressedInSertoliCells;ExpressedInAdultOvary	-	Up	SO	-	yes	yes	-	-	-	-	-	-	1416222_at	7.69	7.91	7.72	7.69	7.6	8.06	8.54	9.45			11.3	9.26	6.88	7.49
Adh1	"alcohol dehydrogenase 1 (class I)"	11522	ENSMUST00000004232;ENSMUSG00000074207	Mm.2409	73888	chr3,137940607,137953662,+	NM_007409	BC013477;BC054467	NP_031435	P00329;Q3UKA4	alcohol dehydrogenase (1.1.1.1)	-	ethanol catabolic process (0006068);ethanol oxidation (0006069);response to retinoic acid (0032526);response to testosterone stimulus (0033574);retinol metabolic process (0042572);retinoic acid metabolic process (0042573);acetaldehyde biosynthetic process (0046186);behavioral response to ethanol (0048149);oxidation reduction (0055114)	0001523;0006068;0006069;0008152;0032526;0033574;0042572;0042573;0046186;0048149;0048545;0055114;0016101;0006721;0006720;0044255;0006629;0044238;0008150;0044237;0009987;0019748;0006067;0034308;0006066;0044281;0034310;0046164;0044282;0009056;0033189;0033273;0007584;0031667;0009991;0009605;0050896;0042221;0009725;0009719;0010033;0006776;0006775;0006766;0034754;0042445;0010817;0065008;0065007;0032787…	alcohol dehydrogenase (NAD) activity (0004022);drug binding (0008144);zinc ion binding (0008270);ethanol binding (0035276);protein homodimerization activity (0042803);NAD or NADH binding (0051287)	0003824;0004022;0005488;0008144;0008270;0016491;0035276;0042803;0046872;0051287;0003674;0016616;0016614;0046914;0043169;0043167;0043178;0042802;0005515;0046983;0000166;0050662;0048037	soluble fraction (0005625);mitochondrion (0005739);cytosol (0005829)	0005622;0005625;0005737;0005739;0005829;0044464;0005575;0005623;0000267;0044424;0043231;0043227;0043226;0043229;0044444	-	Metabolism>Carbohydrate Metabolism>Glycolysis / Gluconeogenesis (00010);Metabolism>Lipid Metabolism>Fatty acid metabolism (00071);Metabolism>Amino Acid Metabolism>Tyrosine metabolism (00350);Metabolism>Metabolism of Cofactors and Vitamins>Retinol metabolism (00830);Metabolism>Xenobiotics Biodegradation and Metabolism>3-Chloroacrylic acid degradation (00641);Metabolism>Xenobiotics Biodegradation a…	165dpp_UinKO;18dpp_UinDKO;DET-MI;ExpressedInSertoliCells;ExpressedInAdultOvary	-	Up	MI	-	yes	yes	-	-	-	-	-	-	1416225_at	6.7	7.08	7.38	7.17	7.16	7.96	8.71	9.22			9.5	10.65	5.16	6.76
Coro1a	"coronin, actin binding protein 1A"	12721	ENSMUST00000032949;ENSMUST00000106364;ENSMUSG00000030707	Mm.290482	6545	chr7,133843288,133848305,-	NM_009898	BC002136;AF047388;AF143955;AF495468;BC053398	NP_034028	O89053;Q3T9L1;Q3U1N0;Q3U232;Q3U9K3	-	-	phagolysosome assembly (0001845);calcium ion transport (0006816);actin filament organization (0007015);regulation of cell shape (0008360);positive regulation of cell migration (0030335);leukocyte chemotaxis (0030595);regulation of actin filament polymerization (0030833);cell-substrate adhesion (0031589);uropod organization (0032796);response to cytokine stimulus (0034097);positive regulation of T…	0001845;0006816;0007015;0008064;0008360;0016477;0030335;0030595;0030833;0031589;0032796;0034097;0042102;0043029;0048873;0050870;0050918;0051126;0006906;0006944;0016044;0009987;0008150;0061024;0016043;0061025;0016050;0006996;0048284;0016192;0006810;0051234;0051179;0006909;0006897;0010324;0070925;0022607;0044085;0070838;0015674;0006812;0006811;0030001;0030036;0007010;0030029;0030832;0032535;0090066…	protein C-terminus binding (0008022);protein homodimerization activity (0042803);phosphoinositide 3-kinase binding (0043548);actin filament binding (0051015)	0003779;0005515;0008022;0008092;0042802;0042803;0043548;0051015;0005488;0003674;0046983;0019900;0019899	immunological synapse (0001772);phagocytic cup (0001891);lamellipodium (0030027);phagocytic vesicle membrane (0030670);cortical actin cytoskeleton (0030864);filamentous actin (0031941)	0001772;0001891;0005737;0005856;0005886;0005938;0015629;0016020;0030027;0030670;0030864;0031252;0031410;0031941;0044459;0044425;0044464;0005575;0005623;0044424;0005622;0043232;0043228;0043226;0043229;0044444;0042995;0030666;0030659;0012506;0031090;0044422;0043227;0012505;0031988;0031982;0044433;0044446;0016023;0043231;0030139;0045335;0030863;0044448;0044430;0043234;0032991;0005884	-	-	165dpp_UinKO;18dpp_UinDKO;ExpressedInAdultOvary;M00410;M01014;M01284	-	Up	-	-	-	yes	-	yes	yes	yes	-	-	1416246_a_at	4.62	4.62	4.73	4.41	4.8	5.73	6.26	6.7			4.91	7.34	3.87	5.04
Rps4x	"ribosomal protein S4, X-linked"	20102	ENSMUST00000033683;ENSMUSG00000031320;ENSMUSG00000081400	Mm.66	90857	chrX,99380281,99383711,-	NM_009094	BC009100;BC106152;M73436	NP_033120	P62702;Q3UXQ6;Q545F8;Q545X8	-	S4_RNA_bd (IPR002942)	translation (0006412)	0006412;0034645;0009059;0009058;0008152;0008150;0043170;0044249;0044237;0009987;0044260;0044267;0019538;0044238;0010467	structural constituent of ribosome (0003735);rRNA binding (0019843)	0003723;0003735;0019843;0003676;0005488;0003674;0005198	small ribosomal subunit (0015935)	0005622;0005840;0015935;0030529;0044464;0005575;0005623;0032991;0044424;0043232;0043228;0043226;0043229;0044444;0005737;0033279;0044446;0044422	-	Genetic Information Processing>Translation>Ribosome (03010)	165dpp_UinKO;18dpp_UinDKO;DET-MI;ExpressedInSertoliCells;ExpressedInAdultOvary	-	Up	MI	-	yes	yes	-	-	-	-	-	-	1416276_a_at	9.47	9.46	9.32	9.12	9.49	10.33	10.66	11.65			13	13.26	6.69	6.73
Prdx3	"peroxiredoxin 3"	11757	ENSMUST00000025961;ENSMUSG00000024997	Mm.29821	4944	chr19,60939971,60950450,-	NM_007452	BC005626;M28723	NP_031478	P20108;Q8K4K8	peroxiredoxin (alkyl hydroperoxide reductase subunit C) (1.11.1.15)	-	maternal placenta development (0001893);mitochondrion organization (0007005);positive regulation of cell proliferation (0008284);myeloid cell differentiation (0030099);response to lipopolysaccharide (0032496);negative regulation of kinase activity (0033673);hydrogen peroxide catabolic process (0042744);negative regulation of neuron apoptosis (0043524);cell redox homeostasis (0045454);positive reg…	0001893;0006979;0007005;0008284;0030099;0032496;0033673;0034614;0042542;0042744;0043066;0043524;0045454;0051092;0051881;0055114;0048856;0032502;0008150;0001890;0048513;0048731;0007275;0032501;0006950;0050896;0042221;0006996;0009987;0016043;0042127;0050794;0050789;0065007;0048522;0048518;0030154;0048869;0030097;0048534;0002520;0002376;0002237;0009607;0010033;0009617;0051707;0051704;0043549;0042325…	peroxidase activity (0004601);protein C-terminus binding (0008022);protein kinase binding (0019901);identical protein binding (0042802);caspase inhibitor activity (0043027);peroxiredoxin activity (0051920)	0004601;0008022;0016209;0016491;0019901;0042802;0043027;0051920;0003674;0016684;0003824;0005515;0005488;0019900;0019899;0004869;0004866;0030414;0004857;0030234;0043028;0016705	mitochondrion (0005739);early endosome (0005769);IkappaB kinase complex (0008385)	0005737;0005739;0005769;0008385;0044424;0044464;0005575;0005623;0005622;0043231;0043227;0043226;0043229;0044444;0005768;0043234;0032991;0044445;0005829	-	-	165dpp_UinKO;DET-MI;ExpressedInSertoliCells;ExpressedInAdultOvary	-	Up	MI	-	yes	yes	-	-	-	-	-	-	1416292_at	8.74	8.82	8.71	8.66	8.71	9.35	9.56	10.2			11.04	10.3	5.27	4.93
Litaf	"LPS-induced TN factor"	56722	ENSMUST00000023143;ENSMUSG00000022500	Mm.294753	37974	chr16,10958952,11066250,-	NM_019980	AV360881;AF171100;BC018559	NP_064364	Q9JLJ0	-	-	transcription (0006350);apoptosis (0006915);positive regulation of I-kappaB kinase/NF-kappaB cascade (0043123);regulation of transcription (0045449)	0006350;0006915;0043123;0045449;0006139;0034641;0006807;0008152;0008150;0044237;0009987;0044238;0034645;0009059;0009058;0043170;0044249;0044260;0010467;0012501;0008219;0016265;0010740;0009967;0009966;0010646;0050794;0050789;0065007;0023051;0010647;0048522;0048518;0023056;0010627;0043122;0010468;0060255;0019222;0010556;0009889;0019219;0031323;0051171;0080090;0031326	signal transducer activity (0004871);WW domain binding (0050699)	0004871;0005515;0050699;0060089;0003674;0005488;0019904	lysosome (0005764);Golgi apparatus (0005794);membrane (0016020)	0005764;0005794;0016020;0000323;0005773;0043231;0043227;0043226;0005575;0043229;0044424;0044464;0005623;0005622;0044444;0005737	-	-	165dpp_UinKO;DET-MI;ExpressedInSertoliCells;ExpressedInAdultOvary	-	Up	MI	-	yes	yes	-	-	-	-	-	-	1416303_at	8.07	8.26	8.15	8.02	8.24	8.7	9.51	9.42			11.64	10.72	6.51	6.21
Ugdh	"UDP-glucose dehydrogenase"	22235	ENSMUST00000031103;ENSMUST00000117542;ENSMUSG00000029201	Mm.344831	2520	chr5,65804458,65827124,-	NM_009466	AF061017;AK149590;BC006749	NP_033492	O70475;Q3TI06;Q3TJ71;Q3TJE8;Q3TS38;Q3UIZ1	UDPglucose 6-dehydrogenase (1.1.1.22)	-	gastrulation with mouth forming second (0001702);oxidation reduction (0055114)	0001702;0008152;0055114;0007369;0048598;0009653;0032502;0008150;0048856;0009790;0007275;0032501	UDP-glucose 6-dehydrogenase activity (0003979);NAD or NADH binding (0051287)	0003824;0003979;0005488;0016491;0016616;0051287;0003674;0016614;0000166;0050662;0048037	cytosol (0005829)	0005829;0044444;0044424;0044464;0005575;0005623;0005622;0005737	-	Metabolism>Carbohydrate Metabolism>Pentose and glucuronate interconversions (00040);Metabolism>Carbohydrate Metabolism>Ascorbate and aldarate metabolism (00053);Metabolism>Carbohydrate Metabolism>Starch and sucrose metabolism (00500);Metabolism>Carbohydrate Metabolism>Amino sugar and nucleotide sugar metabolism (00520)	165dpp_UinKO;18dpp_UinDKO;DET-SO;ExpressedInSertoliCells;ExpressedInAdultOvary	-	Up	SO	-	yes	yes	-	-	-	-	-	-	1416308_at	4.69	4.87	4.89	4.66	4.85	5.39	5.77	6.2			9.31	8.96	3.87	3.53
Serpinb1a	"serine (or cysteine) peptidase inhibitor, clade B, member 1a"	66222	ENSMUST00000076352;ENSMUST00000091668;ENSMUSG00000044734	Mm.20144	69399	chr13,32933928,32943036,-	NM_025429	AF426024;BC011140;BC104333	NP_079705	Q8BK60;Q9D154	-	-	regulation of protein catabolic process (0042176)	0042176;0009894;0019222;0050789;0065007;0008150;0051246;0060255;0080090	serine-type endopeptidase inhibitor activity (0004867)	0004867;0030414;0004866;0004857;0030234;0003674	cytoplasm (0005737)	0005737;0044424;0044464;0005575;0005623;0005622	-	-	165dpp_UinKO;18dpp_UinDKO;PathologicalUpReg;DET-MI;ExpressedInSertoliCells;ExpressedInAdultOvary;M00410;M01284	-	Up	MI	-	yes	yes	-	yes	-	yes	-	yes	1416318_at	5.62	6.07	5.95	5.24	5.78	6.81	7.52	8.15			8.65	9.05	4.17	4.52
Cyfip1	"cytoplasmic FMR1 interacting protein 1"	20430	ENSMUST00000032629;ENSMUST00000085255;ENSMUSG00000030447	Mm.37249	22628	chr7,63097591,63186265,+	NM_011370	AF072697;AK170572;BC047135;BC052713;BC054429;BC086625	NP_035500	Q7TMB8;Q8C8R2	-	-	regulation of cell shape (0008360);lamellipodium assembly (0030032);ruffle organization (0031529);axon extension (0048675)	0007275;0007399;0008360;0030032;0030154;0031529;0048675;0032501;0008150;0032502;0048731;0048856;0022604;0022603;0050793;0050789;0065007;0050794;0051128;0065008;0030031;0022607;0016043;0044085;0030030;0009987;0048869;0048588;0016049;0040007;0008361;0032535;0090066;0048589;0048468;0007409;0048812;0048858;0032990;0032989;0009653;0000902;0031175;0048666;0030182;0048699;0022008;0048667;0000904	profilin binding (0005522);Rac GTPase binding (0048365);actin filament binding (0051015)	0003779;0005515;0005522;0048365;0051015;0008092;0005488;0003674;0017048;0017016;0031267;0051020;0019899	ruffle (0001726);synaptosome (0019717);lamellipodium (0030027);cell junction (0030054);synapse (0045202);perinuclear region of cytoplasm (0048471)	0001726;0005737;0019717;0030027;0030054;0042995;0045202;0048471;0044464;0005575;0005623;0031252;0044424;0005622;0005624;0005626;0000267;0044459;0044425;0016020;0005886;0044444	-	Cellular Processes>Cell Motility>Regulation of actin cytoskeleton (04810)	165dpp_UinKO;DET-MI;ExpressedInSertoliCells;ExpressedInAdultOvary;M00410;M01014;M01284	-	Up	MI	-	yes	yes	-	yes	yes	yes	-	-	1416329_at	7.46	7.55	7.5	7.4	7.59	8.01	8.37	8.97			10.76	10.28	4.62	4.32
Cd81	"CD81 antigen"	12520	ENSMUST00000037941;ENSMUSG00000037706	Mm.806	20915	chr7,150238672,150253835,+	NM_133655	BC011433	NP_598416	P35762;Q3UWG5;Q91V78	-	-	activation of MAPK activity (0000187);phosphatidylinositol biosynthetic process (0006661);protein localization (0008104);response to wounding (0009611);positive regulation of cell growth (0030307);positive regulation of B cell proliferation (0030890);positive regulation of 1-phosphatidylinositol 4-kinase activity (0043128);positive regulation of peptidyl-tyrosine phosphorylation (0050731)	0000187;0006661;0008104;0008284;0009611;0030307;0030384;0030890;0040008;0043128;0050731;0006468;0016310;0006796;0006793;0044237;0008152;0008150;0009987;0043687;0006464;0043412;0043170;0044267;0019538;0044238;0044260;0043406;0043405;0009966;0010646;0050794;0050789;0065007;0023051;0045859;0043549;0042325;0019220;0051174;0031323;0019222;0051338;0050790;0065009;0045860;0033674;0051347;0043085;0044093…	protein binding (0005515)	0005515;0005488;0003674	integral to plasma membrane (0005887);apical plasma membrane (0016324)	0005887;0016020;0016021;0016324;0031224;0044425;0044464;0005575;0005623;0031226;0044459;0005886;0045177	-	Organismal Systems>Immune System>B cell receptor signaling pathway (04662)	165dpp_UinKO;18dpp_UinDKO;DET-MI;ExpressedInSertoliCells;ExpressedInAdultOvary	-	Up	MI	-	yes	yes	-	-	-	-	-	-	1416330_at	9.71	9.87	9.64	9.77	9.93	10.32	10.76	11.62			12.49	11.91	6.84	6.41
Lamp2	"lysosomal-associated membrane protein 2"	16784	ENSMUST00000016678;ENSMUSG00000016534	Mm.486	7809	chrX,35758239,35809556,-	NM_010685;NM_001017959	J05287	NP_001017959;NP_034815	A2A430;P17047;Q3TWE1;Q3TXG5;Q3UIW3;Q8BSG8;Q8C5K0;Q8C876;Q9CZU7	-	-	-	-	-	-	membrane fraction (0005624);lysosomal membrane (0005765);late endosome (0005770);plasma membrane (0005886);integral to membrane (0016021);phagocytic vesicle membrane (0030670);platelet dense granule membrane (0031088)	0005624;0005764;0005765;0005768;0005770;0005886;0016020;0016021;0030670;0031088;0005626;0000267;0044464;0005575;0005623;0000323;0005773;0043231;0043227;0043226;0043229;0044424;0005622;0044444;0005737;0005774;0031090;0044422;0044437;0044446;0031224;0044425;0030666;0030659;0012506;0012505;0031988;0031982;0044433;0031410;0016023;0030139;0045335;0030667;0030141;0042827	-	Cellular Processes>Transport and Catabolism>Lysosome (04142)	165dpp_UinKO;18dpp_UinDKO;DET-MI;ExpressedInSertoliCells;ExpressedInAdultOvary;M00410	-	Up	MI	-	yes	yes	-	yes	-	-	-	-	1416344_at	7.08	7.84	7.75	7.52	7.21	8.38	8.68	9.71			10.58	9.01	3.76	3.87
Timm8a1	"translocase of inner mitochondrial membrane 8 homolog a1 (yeast)"	30058	ENSMUSG00000045455;ENSMUSG00000048007	Mm.214504	37878	chr10,11329018,11330255,+;chrX,131071781,131076235,-	NM_013898	W82151;AB031055;BC094631	NP_038926	B1AV37;Q9WVA2	-	-	protein import into mitochondrial inner membrane (0045039);intracellular protein transmembrane transport (0065002)	0006626;0006810;0015031;0045039;0055085;0065002;0006605;0006886;0051234;0008150;0051179;0045184;0008104;0033036;0046907;0051649;0051641;0009987;0034613;0070727;0006839;0017038;0007005;0006996;0016043;0070585;0033365;0006612;0007007;0007006;0016044;0061024	protein binding (0005515);zinc ion binding (0008270)	0005515;0008270;0046872;0005488;0003674;0046914;0043169;0043167	mitochondrial outer membrane (0005741);mitochondrial inner membrane (0005743);mitochondrial intermembrane space protein transporter complex (0042719)	0005737;0005739;0005741;0005743;0016020;0042719;0044424;0044464;0005575;0005623;0005622;0043231;0043227;0043226;0043229;0044444;0031966;0031090;0044422;0044429;0044446;0005740;0031967;0031975;0031968;0019867;0019866;0043234;0032991;0005758;0031970;0031974	-	-	165dpp_UinKO;DET-MI;ExpressedInSertoliCells;ExpressedInAdultOvary;M00410;M01284	-	Up	MI	-	yes	yes	-	yes	-	yes	-	-	1416345_at	6.67	6.45	6.43	6.38	6.58	6.99	7.37	8			9.11	9.65	5.27	4.24
Ctsc	"cathepsin C"	13032	ENSMUST00000032779;ENSMUSG00000030560	Mm.322945	1373	chr7,95426603,95459385,+	NM_009982	BC067063;U74683;U89269	NP_034112	P97821;Q3TIF1;Q3U7T5;Q3U8J6;Q3U9B7;Q3UAF5;Q3UBY5;Q8BQL3;Q8C2L5;Q9DCV1	cathepsin C (3.4.14.1)	-	proteolysis (0006508);aging (0007568);response to organic substance (0010033)	0006508;0007568;0010033;0019538;0043170;0008152;0008150;0044238;0032502;0042221;0050896	cysteine-type endopeptidase activity (0004197);chloride ion binding (0031404);identical protein binding (0042802);protein self-association (0043621)	0004197;0008233;0008234;0016787;0031404;0042802;0043621;0004175;0070011;0003824;0003674;0043168;0043167;0005488;0005515	lysosome (0005764);endoplasmic reticulum (0005783);Golgi apparatus (0005794)	0005764;0005783;0005794;0000323;0005773;0043231;0043227;0043226;0005575;0043229;0044424;0044464;0005623;0005622;0044444;0005737	-	Cellular Processes>Transport and Catabolism>Lysosome (04142)	165dpp_UinKO;18dpp_UinDKO;PathologicalUpReg;DET-SO;ExpressedInSertoliCells;ExpressedInAdultOvary;M00410;M01284	-	Up	SO	-	yes	yes	-	yes	-	yes	-	yes	1416382_at	7.01	6.97	6.85	6.34	6.97	7.86	8.36	8.82			8.81	7.45	3.98	5.53
Bgn	"biglycan"	12111	ENSMUST00000033741;ENSMUSG00000031375	Mm.2608	1293	chrX,70728937,70741722,+	NM_007542	BC019502;BC005452;BC052857;L20276	NP_031568	P28653;Q3TAF9;Q3TNY9;Q3UXK8;Q6PG76;Q7TMW3	-	-	blood vessel remodeling (0001974);peptide cross-linking via chondroitin 4-sulfate glycosaminoglycan (0019800)	0001974;0019800;0048771;0032501;0008150;0048514;0009653;0032502;0048856;0001568;0001944;0048513;0048731;0007275;0018149;0043687;0006464;0043412;0043170;0008152;0044267;0019538;0044238;0044260;0044237;0009987;0018209;0018193;0030204;0006790;0030203;0006022;0005976;0005975;0009308;0006807;0050654;0006029;0009100	protein binding (0005515);glycosaminoglycan binding (0005539);extracellular matrix binding (0050840)	0005515;0005539;0050840;0005488;0003674;0030247;0001871;0030246	proteinaceous extracellular matrix (0005578);cell surface (0009986);transport vesicle (0030133);sarcolemma (0042383)	0005576;0005578;0009986;0030133;0031012;0042383;0044424;0005575;0044421;0044464;0005623;0016023;0031410;0031982;0043226;0043229;0005622;0044444;0005737;0031988;0043231;0043227;0005886;0016020	-	-	165dpp_UinKO;18dpp_UinDKO;DET-MI;ExpressedInSertoliCells;ExpressedInAdultOvary;M00410;M01284	-	Up	MI	-	yes	yes	-	yes	-	yes	-	-	1416405_at	8.19	8.23	8.25	8.2	8.37	9.27	10.01	10.09			13.08	12.23	5.17	6.94
Pea15a	"phosphoprotein enriched in astrocytes 15A"	18611	ENSMUST00000013842;ENSMUST00000111247;ENSMUSG00000013698	Mm.544	7884	chr1,174126858,174136912,-	NM_011063	AI323543;BC038282;L31958	NP_035193	Q61910;Q62048	-	-	apoptosis (0006915);intracellular signaling cascade (0007242);carbohydrate transport (0008643);regulation of apoptosis (0042981);negative regulation of glucose import (0046325)	0006810;0006915;0007242;0008643;0042981;0046325;0051234;0008150;0051179;0012501;0008219;0009987;0016265;0007165;0023060;0023046;0023052;0050794;0050789;0065007;0043067;0010941;0010829;0010827;0051049;0032879;0051051;0048519;0046324	protein kinase C binding (0005080)	0005080;0005515;0019901;0019900;0019899;0005488;0003674	membrane fraction (0005624);cytoplasm (0005737);microtubule associated complex (0005875)	0005624;0005737;0005875;0005626;0000267;0044464;0005575;0005623;0044424;0005622;0043234;0032991;0044430;0044446;0044422;0043226;0043229;0005856;0043232;0043228;0015630	-	-	165dpp_UinKO;DET-SO;ExpressedInSertoliCells;ExpressedInAdultOvary;M00410;M01014;M01284	-	Up	SO	-	yes	yes	-	yes	yes	yes	-	-	1416407_at	7.88	7.49	7.83	7.36	8.08	8.48	8.57	8.79			10.76	9.59	6.6	6.37
Acox1	"acyl-Coenzyme A oxidase 1, palmitoyl"	11430	ENSMUST00000021129;ENSMUST00000066587;ENSMUST00000072948;ENSMUSG00000020777	Mm.356689	38299	chr11,116033207,116060085,-	NM_015729	AB034914;AF006688;AK034760;AK051539;BC056448	NP_056544	A2A848;A2A850;Q8BW35;Q8BYC3;Q8C168;Q9R0H0	acyl-CoA oxidase (1.3.3.6)	-	generation of precursor metabolites and energy (0006091);fatty acid beta-oxidation (0006635);prostaglandin metabolic process (0006693);spermatogenesis (0007283);oxidation reduction (0055114)	0006091;0006629;0006631;0006635;0006693;0007283;0008152;0055114;0044237;0008150;0009987;0044238;0032787;0019752;0043436;0006082;0044281;0042180;0044255;0009062;0044242;0016042;0009056;0044248;0046395;0016054;0044282;0019395;0034440;0030258;0006692;0006690;0033559;0048232;0007276;0048609;0022414;0000003;0032501;0032504;0019953	acyl-CoA dehydrogenase activity (0003995);acyl-CoA oxidase activity (0003997);electron carrier activity (0009055);protein N-terminus binding (0047485);FAD binding (0050660)	0003995;0003997;0009055;0016491;0016627;0047485;0050660;0003824;0003674;0016634;0005515;0005488;0030554;0001883;0001882;0017076;0000166;0050662;0048037	mitochondrion (0005739);peroxisomal membrane (0005778)	0005737;0005739;0005777;0005778;0044424;0044464;0005575;0005623;0005622;0043231;0043227;0043226;0043229;0044444;0042579;0031903;0031090;0016020;0044422;0044439;0044438;0044446	-	Metabolism>Lipid Metabolism>Fatty acid metabolism (00071);Metabolism>Lipid Metabolism>alpha-Linolenic acid metabolism (00592);Metabolism>Lipid Metabolism>Biosynthesis of unsaturated fatty acids (01040);Cellular Processes>Transport and Catabolism>Peroxisome (04146);Organismal Systems>Endocrine System>PPAR signaling pathway (03320)	165dpp_UinKO;DET-SO;ExpressedInSertoliCells;ExpressedInAdultOvary;M00410;M01284	-	Up	SO	-	yes	yes	-	yes	-	yes	-	-	1416408_at	6.88	7.11	6.8	6.76	6.99	7.52	7.74	8.55			9.31	7.63	5.89	4.92
Gstm2	"glutathione S-transferase, mu 2"	14863	ENSMUST00000012348;ENSMUSG00000040562	Mm.440086	121492	chr3,107784620,107789371,-	NM_008183	BC037068;J04696	NP_032209	P15626	glutathione S-transferase (2.5.1.18)	-	aging (0007568);metabolic process (0008152);response to organic cyclic substance (0014070)	0007568;0008152;0014070;0032502;0008150;0010033;0042221;0050896	glutathione transferase activity (0004364);protein binding (0005515)	0004364;0005515;0016740;0016765;0003824;0003674;0005488	soluble fraction (0005625);cytoplasm (0005737);plasma membrane (0005886)	0005625;0005737;0005886;0000267;0044464;0005575;0005623;0044424;0005622;0016020	-	Metabolism>Metabolism of Other Amino Acids>Glutathione metabolism (00480);Metabolism>Xenobiotics Biodegradation and Metabolism>Metabolism of xenobiotics by cytochrome P450 (00980);Metabolism>Xenobiotics Biodegradation and Metabolism>Drug metabolism - cytochrome P450 (00982)	165dpp_UinKO;DET-MI;ExpressedInSertoliCells;ExpressedInAdultOvary	-	Up	MI	-	yes	yes	-	-	-	-	-	-	1416411_at	10.8	10.9	11.01	11.07	11.02	11.51	11.99	12.89			13.45	12.61	7.78	6.7
Gstm1	"glutathione S-transferase, mu 1"	14862	ENSMUST00000004140;ENSMUST00000106671;ENSMUSG00000058135	Mm.37199	115474	chr3,107815192,107820891,-	NM_010358	BC003822;BC046758;BC091763;J04632	NP_034488	A2AE89;A2AE90;P10649	glutathione S-transferase (2.5.1.18)	-	metabolic process (0008152)	0008152;0008150	glutathione transferase activity (0004364)	0004364;0016740;0016765;0003824;0003674	cytoplasm (0005737)	0005737;0044424;0044464;0005575;0005623;0005622	-	Metabolism>Metabolism of Other Amino Acids>Glutathione metabolism (00480);Metabolism>Xenobiotics Biodegradation and Metabolism>Metabolism of xenobiotics by cytochrome P450 (00980);Metabolism>Xenobiotics Biodegradation and Metabolism>Drug metabolism - cytochrome P450 (00982)	165dpp_UinKO;DET-MI;ExpressedInSertoliCells;ExpressedInAdultOvary	-	Up	MI	-	yes	yes	-	-	-	-	-	-	1416416_x_at	11.49	11.73	11.85	12.09	11.88	12.1	12.52	13.49			13.52	12.57	8.09	7.29
Cat	"catalase"	12359	ENSMUST00000028610;ENSMUST00000111168;ENSMUSG00000027187	Mm.4215	55514	chr2,103294064,103325310,-	NM_009804	BC013447;L25069	NP_033934	A2AL20;P24270;Q3TVZ1;Q3TXQ6;Q3UF58;Q3UZE7;Q542K4;Q8C6E3;Q91XI2	catalase (1.11.1.6)	-	triglyceride metabolic process (0006641);cholesterol metabolic process (0008203);cell proliferation (0008283);aerobic respiration (0009060);UV protection (0009650);positive regulation of phosphoinositide 3-kinase cascade (0014068);hemoglobin metabolic process (0020027);negative regulation of NF-kappaB transcription factor activity (0032088);hydrogen peroxide catabolic process (0042744);negative r…	0000302;0006641;0006979;0008203;0008283;0009060;0009650;0014068;0020027;0032088;0042744;0043066;0051092;0051262;0051781;0055114;0006950;0050896;0008150;0042221;0010035;0006639;0006638;0044255;0006629;0044238;0008152;0044237;0009987;0006662;0018904;0044281;0046486;0016125;0006066;0008202;0045333;0015980;0006091;0009411;0009416;0009314;0009628;0010740;0009967;0009966;0010646;0050794;0050789;0065007…	aminoacylase activity (0004046);catalase activity (0004096);growth factor activity (0008083);heme binding (0020037);protein homodimerization activity (0042803);NADP or NADPH binding (0050661)	0004046;0004096;0004601;0005506;0008083;0016491;0016684;0020037;0042803;0046872;0050661;0016811;0016810;0016787;0003824;0003674;0016209;0046914;0043169;0043167;0005488;0005102;0005515;0046906;0042802;0046983;0000166;0050662;0048037	mitochondrial intermembrane space (0005758);lysosome (0005764);peroxisomal membrane (0005778);endoplasmic reticulum (0005783);Golgi apparatus (0005794);cytosol (0005829);plasma membrane (0005886)	0005739;0005758;0005764;0005777;0005778;0005783;0005794;0005829;0005886;0043231;0043227;0043226;0005575;0043229;0044424;0044464;0005623;0005622;0044444;0005737;0031970;0031974;0044446;0044422;0031967;0031975;0044429;0005740;0000323;0005773;0042579;0031903;0031090;0016020;0044439;0044438	-	Metabolism>Energy Metabolism>Methane metabolism (00680);Metabolism>Amino Acid Metabolism>Tryptophan metabolism (00380);Cellular Processes>Transport and Catabolism>Peroxisome (04146);Human Diseases>Neurodegenerative Diseases>Amyotrophic lateral sclerosis (ALS) (05014)	165dpp_UinKO;18dpp_UinDKO;DET-MI;ExpressedInSertoliCells;ExpressedInAdultOvary	-	Up	MI	-	yes	yes	-	-	-	-	-	-	1416429_a_at	6.02	6.47	6.05	5.33	6.44	6.91	6.81	8.23			9.31	8.64	4.15	3.13
Cat	"catalase"	12359	ENSMUST00000028610;ENSMUST00000111168;ENSMUSG00000027187	Mm.4215	55514	chr2,103294064,103325310,-	NM_009804	BC013447;L25069	NP_033934	A2AL20;P24270;Q3TVZ1;Q3TXQ6;Q3UF58;Q3UZE7;Q542K4;Q8C6E3;Q91XI2	catalase (1.11.1.6)	-	triglyceride metabolic process (0006641);cholesterol metabolic process (0008203);cell proliferation (0008283);aerobic respiration (0009060);UV protection (0009650);positive regulation of phosphoinositide 3-kinase cascade (0014068);hemoglobin metabolic process (0020027);negative regulation of NF-kappaB transcription factor activity (0032088);hydrogen peroxide catabolic process (0042744);negative r…	0000302;0006641;0006979;0008203;0008283;0009060;0009650;0014068;0020027;0032088;0042744;0043066;0051092;0051262;0051781;0055114;0006950;0050896;0008150;0042221;0010035;0006639;0006638;0044255;0006629;0044238;0008152;0044237;0009987;0006662;0018904;0044281;0046486;0016125;0006066;0008202;0045333;0015980;0006091;0009411;0009416;0009314;0009628;0010740;0009967;0009966;0010646;0050794;0050789;0065007…	aminoacylase activity (0004046);catalase activity (0004096);growth factor activity (0008083);heme binding (0020037);protein homodimerization activity (0042803);NADP or NADPH binding (0050661)	0004046;0004096;0004601;0005506;0008083;0016491;0016684;0020037;0042803;0046872;0050661;0016811;0016810;0016787;0003824;0003674;0016209;0046914;0043169;0043167;0005488;0005102;0005515;0046906;0042802;0046983;0000166;0050662;0048037	mitochondrial intermembrane space (0005758);lysosome (0005764);peroxisomal membrane (0005778);endoplasmic reticulum (0005783);Golgi apparatus (0005794);cytosol (0005829);plasma membrane (0005886)	0005739;0005758;0005764;0005777;0005778;0005783;0005794;0005829;0005886;0043231;0043227;0043226;0005575;0043229;0044424;0044464;0005623;0005622;0044444;0005737;0031970;0031974;0044446;0044422;0031967;0031975;0044429;0005740;0000323;0005773;0042579;0031903;0031090;0016020;0044439;0044438	-	Metabolism>Energy Metabolism>Methane metabolism (00680);Metabolism>Amino Acid Metabolism>Tryptophan metabolism (00380);Cellular Processes>Transport and Catabolism>Peroxisome (04146);Human Diseases>Neurodegenerative Diseases>Amyotrophic lateral sclerosis (ALS) (05014)	165dpp_UinKO;18dpp_UinDKO;DET-SO;ExpressedInSertoliCells;ExpressedInAdultOvary	-	Up	SO	-	yes	yes	-	-	-	-	-	-	1416430_at	5.81	6.36	6.29	6.33	6.4	7.1	7.08	8.06			9.32	8.99	4.53	4.27
Cryab	"crystallin, alpha B"	12955	ENSMUST00000093849;ENSMUSG00000032060	Mm.178	68209	chr9,50560863,50564792,+	NM_009964	BC010768;BC094033;CT010341	NP_034094	P23927;Q52L78	-	-	glucose metabolic process (0006006);protein folding (0006457);oxygen and reactive oxygen species metabolic process (0006800);anti-apoptosis (0006916);muscle organ development (0007517);aging (0007568);response to heat (0009408);negative regulation of cell growth (0030308);microtubule polymerization or depolymerization (0031109);response to estradiol stimulus (0032355);negative regulation of intra…	0006006;0006457;0006800;0006916;0007517;0007568;0009408;0030308;0031109;0032355;0032387;0042542;0043010;0043066;0051260;0051403;0019318;0005996;0006066;0044281;0008152;0008150;0044262;0005975;0044238;0044237;0009987;0044267;0019538;0043170;0044260;0042981;0043067;0010941;0050794;0050789;0065007;0043069;0060548;0048523;0048519;0048513;0048856;0032502;0048731;0007275;0032501;0061061;0006950;0050896…	structural constituent of eye lens (0005212);microtubule binding (0008017);unfolded protein binding (0051082)	0005212;0008017;0008092;0051082;0005198;0003674;0015631;0005515;0005488	soluble fraction (0005625);insoluble fraction (0005626);Golgi apparatus (0005794);plasma membrane (0005886);cell surface (0009986);microtubule cytoskeleton (0015630);Z disc (0030018);actin filament bundle (0032432);mitochondrion (0005739);cytosol (0005829)	0005625;0005626;0005737;0005794;0005886;0009986;0015630;0030018;0032432;0043292;0000267;0044464;0005575;0005623;0044424;0005622;0043231;0043227;0043226;0043229;0044444;0016020;0005856;0043232;0043228;0044449;0031674;0030017;0030016;0044430;0044446;0044422;0015629;0005739;0005829	-	-	165dpp_UinKO;PathologicalUpReg;DET-SO;ExpressedInSertoliCells;ExpressedInAdultOvary;M00410;M01284	-	Up	SO	-	yes	yes	-	yes	-	yes	-	yes	1416455_a_at	5.26	5.61	5.57	5.35	5.53	5.87	6.9	6.18			11.39	7.04	4.85	4.84
Aldh1a1	"aldehyde dehydrogenase family 1, subfamily A1"	11668	ENSMUST00000087638;ENSMUSG00000053279	Mm.435667	110441	chr19,20567268,20718017,+	NM_013467	BC054386;M74570	NP_038495	P24549	retinal dehydrogenase (1.2.1.36)	-	kidney development (0001822);liver development (0001889);optic cup morphogenesis involved in camera-type eye development (0002072);response to oxidative stress (0006979);midgut development (0007494);response to organic cyclic substance (0014070);response to estradiol stimulus (0032355);response to retinoic acid (0032526);response to drug (0042493);retinol metabolic process (0042572);9-cis-retinoi…	0001822;0001889;0002072;0006979;0007494;0008152;0014070;0032355;0032526;0042493;0042572;0042573;0042904;0042905;0043065;0045471;0048048;0051289;0055114;0060206;0048513;0048856;0032502;0008150;0048731;0007275;0032501;0072001;0001655;0061008;0016331;0002009;0048729;0009653;0009887;0009888;0060429;0048598;0009790;0060900;0048646;0048596;0048562;0048568;0048592;0001654;0007423;0031076;0043010;0048593…	retinal dehydrogenase activity (0001758);3-chloroallyl aldehyde dehydrogenase activity (0004028);aldehyde dehydrogenase (NAD) activity (0004029);benzaldehyde dehydrogenase (NAD+) activity (0018479);identical protein binding (0042802)	0001758;0004028;0004029;0016491;0018479;0042802;0016620;0016903;0003824;0003674;0019115;0005515;0005488	soluble fraction (0005625);cytoplasm (0005737)	0005625;0005737;0000267;0044464;0005575;0005623;0044424;0005622	-	Metabolism>Metabolism of Cofactors and Vitamins>Retinol metabolism (00830)	165dpp_UinKO;DET-MI;ExpressedInSertoliCells;ExpressedInAdultOvary;M00410;M01284	-	Up	MI	-	yes	yes	-	yes	-	yes	-	-	1416468_at	10.77	11.49	10.87	11.17	11.09	11.64	12.01	13.28			13.37	12.66	7.76	5.78
Ppic	"peptidylprolyl isomerase C"	19038	ENSMUST00000025419;ENSMUSG00000024538	Mm.4587	727	chr18,53565986,53577691,-	NM_008908	M74227	NP_032934	P30412;Q3UC73	peptidyl-prolyl isomerase C (cyclophilin C) (5.2.1.8)	-	protein folding (0006457)	0006457;0044267;0019538;0043170;0008152;0008150;0044238;0044260;0044237;0009987	peptidyl-prolyl cis-trans isomerase activity (0003755);peptide binding (0042277)	0003755;0016853;0042277;0016859;0003824;0003674;0005488	cytoplasm (0005737)	0005737;0044424;0044464;0005575;0005623;0005622	-	-	165dpp_UinKO;18dpp_UinDKO;DET-MI;ExpressedInSertoliCells;ExpressedInAdultOvary;M00410	-	Up	MI	-	yes	yes	-	yes	-	-	-	-	1416498_at	5.01	5.02	3.98	4.36	4.9	5.74	5.74	5.94			10.22	10.78	4.05	4.22
Emp1	"epithelial membrane protein 1"	13730	ENSMUST00000032330;ENSMUST00000111907;ENSMUSG00000030208	Mm.182785	1088	chr6,135312944,135333191,+	NM_010128	U25633;BC034257;BC046299;BC050899	NP_034258	P47801;Q05BR0;Q3UXM2;Q4FK43	-	-	cell growth (0016049);epithelial cell differentiation (0030855)	0016049;0030855;0009987;0008150;0040007;0008361;0032535;0090066;0065008;0065007;0030154;0048869;0032502;0060429;0009888;0048856;0048513;0048731;0007275;0032501	-	-	plasma membrane (0005886);integral to membrane (0016021)	0005886;0016020;0016021;0044464;0005575;0005623;0031224;0044425	-	-	165dpp_UinKO;18dpp_UinDKO;DET-SO;ExpressedInSertoliCells;ExpressedInAdultOvary;M00410;M01014;M01284	-	Up	SO	-	yes	yes	-	yes	yes	yes	-	-	1416529_at	4.42	4.27	3.79	4.24	4.3	5.25	5.67	6.37			11.33	10.55	3.94	4.22
Nfe2l2	"nuclear factor, erythroid derived 2, like 2"	18024	ENSMUST00000102672;ENSMUSG00000015839	Mm.1025	2412	chr2,75513570,75542720,-	NM_010902	BC026943;U20532	NP_035032	Q05DU7;Q60795	-	bZIP_1 (IPR011616)	transcription (0006350);endoplasmic reticulum unfolded protein response (0030968);positive regulation of transcription, DNA-dependent (0045893);regulation of embryonic development (0045995)	0006350;0006355;0030968;0045449;0045893;0045941;0045995;0006139;0034641;0006807;0008152;0008150;0044237;0009987;0044238;0034645;0009059;0009058;0043170;0044249;0044260;0010467;0010468;0060255;0019222;0050789;0065007;0010556;0009889;0019219;0031323;0050794;0051171;0080090;0031326;0051252;0006984;0023034;0023033;0023052;0034620;0006986;0006950;0050896;0009607;0051789;0010033;0042221;0033554;0051716…	transcription factor activity (0003700);transcription activator activity (0016563);sequence-specific DNA binding (0043565);protein dimerization activity (0046983)	0003677;0003700;0005515;0016563;0030528;0043565;0046983;0003676;0005488;0003674	nucleus (0005634);cytosol (0005829)	0005634;0005737;0005829;0043231;0043227;0043226;0005575;0043229;0044424;0044464;0005623;0005622;0044444	-	-	165dpp_UinKO;18dpp_UinDKO;DET-SO;ExpressedInSertoliCells;ExpressedInAdultOvary;M00410;M01014;M01284	-	Up	SO	-	yes	yes	-	yes	yes	yes	-	-	1416543_at	8	8	8.03	7.84	7.99	8.31	8.74	9.18			10.57	9.42	4.69	7.12
Ei24	"etoposide induced 2.4 mRNA"	13663	-	Mm.4337	3588	chr9,36586740,36604916,-	NM_007915	AK172233	NP_031941	Q61070;Q8C5G8	-	-	induction of apoptosis (0006917);negative regulation of cell growth (0030308);response to drug (0042493)	0006917;0030308;0042493;0012502;0043068;0010942;0010941;0050794;0050789;0065007;0008150;0048522;0048518;0043067;0043065;0042981;0001558;0040008;0045926;0048519;0048523;0045792;0008361;0032535;0090066;0065008;0042221;0050896	molecular_function (0003674)	3674	integral to membrane (0016021)	0016020;0016021;0044464;0005575;0005623;0031224;0044425	-	Cellular Processes>Cell Growth and Death>p53 signaling pathway (04115)	165dpp_UinKO;DET-MI;ExpressedInSertoliCells;ExpressedInAdultOvary	-	Up	MI	-	yes	yes	-	-	-	-	-	-	1416555_at	7.85	7.86	7.71	7.68	7.9	8.14	8.46	9.31			10.31	10.09	7.08	5.81
Tspan31	"tetraspanin 31"	67125	ENSMUST00000060991;ENSMUSG00000006736	Mm.35650	4359	chr10,126504343,126507386,-	NM_025982	BC023306	NP_080258	Q9CQ88	-	-	-	-	-	-	integral to membrane (0016021)	0016020;0016021;0044464;0005575;0005623;0031224;0044425	-	-	165dpp_UinKO;18dpp_UinDKO;DET-MI;ExpressedInSertoliCells;ExpressedInAdultOvary	-	Up	MI	-	yes	yes	-	-	-	-	-	-	1416556_at	7.87	8.02	7.88	7.63	8.08	8.5	8.77	9.3			11.29	10.28	7.06	3.97
Sparc	"secreted acidic cysteine rich glycoprotein"	20692	ENSMUST00000018737;ENSMUST00000108858;ENSMUSG00000018593	Mm.291442	31132	chr11,55208002,55233432,-	NM_009242	AK082283;BC004638;CT010306;X12697	NP_033268	P07214;Q3TXI6;Q5NCU3;Q5NCU4;Q5NCU5	-	-	signal transduction (0007165);regulation of cell proliferation (0042127)	0007165;0042127;0023060;0023046;0008150;0023052;0050794;0050789;0065007	copper ion binding (0005507);calcium ion binding (0005509);extracellular matrix binding (0050840)	0005507;0005509;0050840;0046914;0046872;0043169;0043167;0005488;0003674	basement membrane (0005604)	0005576;0005578;0005604;0031012;0005575;0044421;0044420	-	-	165dpp_UinKO;DET-MI;ExpressedInSertoliCells;ExpressedInAdultOvary;M01284	-	Up	MI	-	yes	yes	-	-	-	yes	-	-	1416589_at	10.92	11.24	11.28	11.12	11.27	11.83	12.3	12.42			14.04	13.22	8.94	8.16
Glrx	"glutaredoxin"	93692	ENSMUST00000022082;ENSMUSG00000021591	Mm.25844	37566	chr13,75977340,75987595,+	NM_053108	AF276917;AB013137;AF109314;BC012642	NP_444338	Q3U6L3;Q9D6F8;Q9QUH0	-	-	transport (0006810);electron transport chain (0022900);cell redox homeostasis (0045454)	0006810;0022900;0045454;0051234;0008150;0051179;0006091;0044237;0008152;0009987;0055114;0019725;0042592;0065008;0065007;0050794;0050789	electron carrier activity (0009055);protein disulfide oxidoreductase activity (0015035);protein-disulfide reductase (glutathione) activity (0019153)	0009055;0015035;0019153;0003674;0015036;0016667;0016491;0003824;0016671	mitochondrion (0005739)	0005737;0005739;0044424;0044464;0005575;0005623;0005622;0043231;0043227;0043226;0043229;0044444	-	-	165dpp_UinKO;18dpp_UinDKO;DET-MI;ExpressedInSertoliCells;ExpressedInAdultOvary	-	Up	MI	-	yes	yes	-	-	-	-	-	-	1416592_at	5.05	5.15	4.86	4.82	5.14	6.07	5.86	7.39			7.54	7.33	4.44	4.43
Glrx	"glutaredoxin"	93692	ENSMUST00000022082;ENSMUSG00000021591	Mm.25844	37566	chr13,75977340,75987595,+	NM_053108	AF276917;AB013137;AF109314;BC012642	NP_444338	Q3U6L3;Q9D6F8;Q9QUH0	-	-	transport (0006810);electron transport chain (0022900);cell redox homeostasis (0045454)	0006810;0022900;0045454;0051234;0008150;0051179;0006091;0044237;0008152;0009987;0055114;0019725;0042592;0065008;0065007;0050794;0050789	electron carrier activity (0009055);protein disulfide oxidoreductase activity (0015035);protein-disulfide reductase (glutathione) activity (0019153)	0009055;0015035;0019153;0003674;0015036;0016667;0016491;0003824;0016671	mitochondrion (0005739)	0005737;0005739;0044424;0044464;0005575;0005623;0005622;0043231;0043227;0043226;0043229;0044444	-	-	165dpp_UinKO;18dpp_UinDKO;DET-SO;ExpressedInSertoliCells;ExpressedInAdultOvary	-	Up	SO	-	yes	yes	-	-	-	-	-	-	1416593_at	5.55	6.09	5.71	5.71	5.46	6.2	6.39	7.35			7.87	7.56	4.67	5.12
Cyp1b1	"cytochrome P450, family 1, subfamily b, polypeptide 1"	13078	ENSMUST00000024894;ENSMUSG00000024087	Mm.214016	68035	chr17,80106234,80114401,-	NM_009994	BI251808;U03283	NP_034124	Q3UTK2;Q3UVA8;Q64429;Q80V82;Q8BRY0;Q8C685;Q9CUA1	cytochrome P450, family 1, subfamily B, polypeptide 1 (1.14.14.1)	-	estrogen metabolic process (0008210);toxin metabolic process (0009404);response to organic substance (0010033);dibenzo-p-dioxin metabolic process (0018894);oxidation reduction (0055114)	0006725;0008210;0009404;0010033;0018894;0055114;0044237;0008152;0008150;0009987;0008202;0006629;0044238;0034754;0042445;0010817;0065008;0065007;0019748;0042221;0050896;0018904;0044281;0042537;0006805;0071466;0009410;0070887;0051716;0046483	protein binding (0005515);electron carrier activity (0009055);heme binding (0020037);aromatase activity (0070330)	0004497;0005506;0005515;0009055;0016491;0020037;0046872;0070330;0003824;0003674;0046914;0043169;0043167;0005488;0046906;0016712;0016705	endoplasmic reticulum (0005783);microsome (0005792);extrinsic to membrane (0019898)	0005783;0005792;0016020;0019898;0043231;0043227;0043226;0005575;0043229;0044424;0044464;0005623;0005622;0044444;0005737;0042598;0005624;0005626;0000267;0044425	-	Metabolism>Lipid Metabolism>Steroid hormone biosynthesis (00140);Metabolism>Amino Acid Metabolism>Tryptophan metabolism (00380);Metabolism>Xenobiotics Biodegradation and Metabolism>Metabolism of xenobiotics by cytochrome P450 (00980)	165dpp_UinKO;6dpp_UinDKO;18dpp_UinDKO;DET-SO;ExpressedInSertoliCells;ExpressedInAdultOvary;M00410;M01284	-	Up	SO	-	yes	yes	-	yes	-	yes	-	-	1416612_at	6.63	6.66	6.41	6.42	6.66	7.06	7.66	7.73			7.85	7	4.74	4.68
Eid1	"EP300 interacting inhibitor of differentiation 1"	58521	-	Mm.425101	49376	chr2,125492009,125500521,+	NM_025613	BC010712	NP_079889	Q9CZL9;Q9DCR4	-	-	negative regulation of transcription from RNA polymerase II promoter (0000122);transcription (0006350);cell cycle (0007049);cell differentiation (0030154)	0000122;0006350;0007049;0030154;0045449;0006357;0006355;0010468;0060255;0019222;0050789;0065007;0008150;0010556;0009889;0019219;0031323;0050794;0051171;0080090;0031326;0051252;0045892;0016481;0010558;0009890;0009892;0048519;0010605;0010629;0031327;0031324;0048523;0045934;0051172;0051253;0006139;0034641;0006807;0008152;0044237;0009987;0044238;0034645;0009059;0009058;0043170;0044249;0044260;0010467…	transcription corepressor activity (0003714);specific transcriptional repressor activity (0016566);histone acetyltransferase regulator activity (0035034);histone acetyltransferase binding (0035035)	0003714;0005515;0016566;0035034;0035035;0003712;0008134;0005488;0003674;0030528;0016564;0030234;0019899	nucleus (0005634);cytoplasm (0005737)	0005634;0005737;0043231;0043227;0043226;0005575;0043229;0044424;0044464;0005623;0005622	-	-	165dpp_UinKO;18dpp_UinDKO;DET-MI;ExpressedInSertoliCells;ExpressedInAdultOvary	-	Up	MI	-	yes	yes	-	-	-	-	-	-	1416614_at	6.78	6.81	6.89	6.51	7.08	7.47	7.48	8.29			10	10.95	4.83	3.83
Serping1	"serine (or cysteine) peptidase inhibitor, clade G, member 1"	12258	ENSMUST00000023994;ENSMUST00000111642;ENSMUSG00000023224	Mm.38888	44	chr2,84605517,84615096,-	NM_009776	AF010254;BC002026	NP_033906	A2ATR7;A2ATR8;P97290	-	-	negative regulation of complement activation, lectin pathway (0001869);complement activation, classical pathway (0006958);blood coagulation (0007596);innate immune response (0045087)	0001869;0006955;0006958;0007596;0045087;0001868;0030449;0002673;0050727;0031347;0080134;0048583;0050789;0065007;0008150;0032101;0002697;0050776;0002682;0002920;0010953;0030162;0051246;0060255;0019222;0080090;0070613;0010468;0045088;0045824;0031348;0048585;0048519;0050777;0002683;0045916;0002698;0002921;0010955;0045861;0032269;0031324;0009892;0031323;0050794;0048523;0032268;0051248;0010605;0002376…	complement binding (0001848);serine-type endopeptidase inhibitor activity (0004867)	0001848;0004867;0005515;0030414;0005488;0003674;0004866;0004857;0030234	extracellular space (0005615)	0005576;0005615;0005575;0044421	-	Organismal Systems>Immune System>Complement and coagulation cascades (04610)	165dpp_UinKO;18dpp_UinDKO;PathologicalUpReg;DET-MI;ExpressedInSertoliCells;ExpressedInAdultOvary;M00410;M01284	-	Up	MI	-	yes	yes	-	yes	-	yes	-	yes	1416625_at	8.28	8.32	8.36	8.19	8.48	9.63	10.5	11			9.05	10.65	5.38	6.87
Tmem223	"transmembrane protein 223"	66836	ENSMUST00000010248;ENSMUSG00000075043	Mm.440071	12044	chr19,8845486,8846967,+	NM_025791	BC066781	NP_080067	Q9CQE2	-	-	-	-	-	-	mitochondrion (0005739);integral to membrane (0016021)	0005739;0016020;0016021;0043231;0043227;0043226;0005575;0043229;0044424;0044464;0005623;0005622;0044444;0005737;0031224;0044425	-	-	165dpp_UinKO;18dpp_UinDKO;DET-MI;ExpressedInSertoliCells;ExpressedInAdultOvary;M00410;M01284	-	Up	MI	-	yes	yes	-	yes	-	yes	-	-	1416628_at	6.94	6.92	6.75	6.81	6.82	7.33	7.62	8.14			8.83	9.08	6.39	5.83
Id3	"inhibitor of DNA binding 3"	15903	ENSMUST00000008016;ENSMUSG00000007872	Mm.110	1633	chr4,135699668,135701302,+	NM_008321	M60523	NP_032347	P41133;Q545W1	-	-	negative regulation of transcription from RNA polymerase II promoter (0000122);regulation of DNA replication (0006275);heart development (0007507);response to wounding (0009611);neuron differentiation (0030182);epithelial cell differentiation (0030855);positive regulation of apoptosis (0043065);negative regulation of transcription factor activity (0043433);regulation of cell cycle (0051726);respo…	0000122;0006275;0007275;0007507;0009611;0016481;0030182;0030855;0043065;0043433;0045449;0051726;0051789;0006357;0006355;0010468;0060255;0019222;0050789;0065007;0008150;0010556;0009889;0019219;0031323;0050794;0051171;0080090;0031326;0051252;0045892;0010558;0009890;0009892;0048519;0010605;0010629;0031327;0031324;0048523;0045934;0051172;0051253;0051052;0032501;0032502;0048513;0048856;0048731;0006950…	transcription factor binding (0008134);protein domain specific binding (0019904);transcription regulator activity (0030528)	0005515;0008134;0019904;0030528;0005488;0003674	nucleus (0005634);cytoplasm (0005737)	0005634;0005737;0043231;0043227;0043226;0005575;0043229;0044424;0044464;0005623;0005622	-	Environmental Information Processing>Signal Transduction>TGF-beta signaling pathway (04350)	165dpp_UinKO;18dpp_UinDKO;DET-MI;ExpressedInSertoliCells;ExpressedInAdultOvary;M00410;M01284	-	Up	MI	-	yes	yes	-	yes	-	yes	-	-	1416630_at	5.45	5.57	5.58	5.59	5.53	5.94	6.61	6.99			8.32	10.03	4.6	4.97
LOC100047484;Stxbp3a	"similar to vesicle transport protein;syntaxin binding protein 3A"	100047484;20912	ENSMUST00000029481;ENSMUST00000102621;ENSMUSG00000027882	Mm.316894	5260	chr3,108596092,108643454,-	NM_011504	XR_033863;BC062901;D30798	NP_035634	A2AEC9;Q45Z54;Q60770	-	-	vesicle docking during exocytosis (0006904);protein transport (0015031);glucose transport (0015758);brain development (0007420);protein to membrane docking (0022615);insulin secretion (0030073);response to insulin stimulus (0032868)	0006810;0006904;0015031;0015758;0016192;0051234;0008150;0051179;0048278;0022406;0009987;0006887;0032940;0046903;0051649;0051641;0045184;0008104;0033036;0008645;0015749;0008643;0007420;0022615;0030073;0032868;0048513;0048856;0032502;0048731;0007275;0032501;0007417;0007399;0030072;0002790;0015833;0046879;0003001;0007267;0007154;0023052;0023060;0023046;0009914;0010817;0065008;0065007;0043434;0009725…	syntaxin binding (0019905)	0005515;0019905;0005488;0003674;0000149	cytosol (0005829);apical plasma membrane (0016324)	0005737;0005829;0005886;0016020;0044424;0044464;0005575;0005623;0005622;0044444;0016324;0044459;0044425;0045177	-	-	165dpp_UinKO;DET-MI;ExpressedInSertoliCells;ExpressedInAdultOvary	-	Up	MI	-	yes	yes	-	-	-	-	-	-	1416653_at	7.53	7.51	7.46	7.14	7.49	7.85	8.05	8.79			9.01	8.52	4.89	3.74
Sardh	"sarcosine dehydrogenase"	192166	ENSMUST00000091224;ENSMUST00000102886;ENSMUSG00000009614	Mm.278467	5149	chr2,27043913,27102786,-	NM_138665	BI217574;AK087163;BC003456	NP_619606	A2AH52;A2AH53;A2AH55;Q3TQD9;Q3TWI2;Q8BU72;Q99LB7	sarcosine dehydrogenase (1.5.99.1)	FAD-dep_OxRdtase (IPR006076)	glycine catabolic process (0006546);oxidation reduction (0055114)	0006546;0055114;0006544;0009069;0006520;0006519;0044237;0008152;0008150;0009987;0044238;0044281;0019752;0043436;0006082;0042180;0044106;0009308;0006807;0034641;0009071;0009063;0009310;0046395;0016054;0044248;0009056;0044282	aminomethyltransferase activity (0004047);sarcosine dehydrogenase activity (0008480);FAD binding (0050660)	0004047;0008480;0016491;0050660;0008168;0016741;0016740;0003824;0003674;0016645;0030554;0001883;0001882;0005488;0017076;0000166;0050662;0048037	mitochondrial matrix (0005759)	0005737;0005739;0005759;0044424;0044464;0005575;0005623;0005622;0043231;0043227;0043226;0043229;0044444;0044429;0044446;0044422;0031980;0070013;0043233;0031974	-	Metabolism>Amino Acid Metabolism>Glycine, serine and threonine metabolism (00260)	165dpp_UinKO;18dpp_UinDKO;ExpressedInSertoliCells;ExpressedInAdultOvary	-	Up	-	-	yes	yes	-	-	-	-	-	-	1416662_at	6.77	6.41	6.81	6.67	6.36	6.96	7.73	7.78			7.57	7.64	7.01	7.32
Serpine2	"serine (or cysteine) peptidase inhibitor, clade E, member 2"	20720	ENSMUST00000027467;ENSMUSG00000026249	Mm.3093	21247	chr1,79790804,79855252,-	NM_009255	-	NP_033281	Q07235;Q3TWH7;Q4FJU1;Q543R5	-	-	nervous system development (0007399);cell differentiation (0030154)	0007275;0007399;0030154;0032501;0008150;0032502;0048731;0048856;0048869;0009987	serine-type endopeptidase inhibitor activity (0004867);heparin binding (0008201)	0004867;0008201;0030414;0004866;0004857;0030234;0003674;0005539;0030247;0001871;0005488;0030246	extracellular space (0005615)	0005576;0005615;0005575;0044421	-	-	165dpp_UinKO;18dpp_UinDKO;DET-SO;ExpressedInSertoliCells;ExpressedInAdultOvary;M01284	-	Up	SO	-	yes	yes	-	-	-	yes	-	-	1416666_at	5.44	5.65	5.54	5.6	5.95	5.85	6.8	6.9			11.64	11.61	4.83	3.69
Plod2	"procollagen lysine, 2-oxoglutarate 5-dioxygenase 2"	26432	ENSMUST00000070522;ENSMUSG00000032374	Mm.79983	22681	chr9,92437061,92503266,+	NM_001142916;NM_011961	BC021352;AF080572	NP_001136388;NP_036091	Q3U055;Q923L1;Q9R0B9	procollagen-lysine,2-oxoglutarate 5-dioxygenase (1.14.11.4)	-	oxidation reduction (0055114)	0055114;0008152;0008150	iron ion binding (0005506);procollagen-lysine 5-dioxygenase activity (0008475);oxidoreductase activity, acting on single donors with incorporation of molecular oxygen, incorporation of two atoms of oxygen (0016702);L-ascorbic acid binding (0031418)	0005506;0008475;0016491;0016702;0016705;0031418;0046872;0046914;0043169;0043167;0005488;0003674;0070815;0016706;0003824;0016701;0051213;0019842;0031406	endoplasmic reticulum (0005783);membrane (0016020)	0005783;0016020;0043231;0043227;0043226;0005575;0043229;0044424;0044464;0005623;0005622;0044444;0005737	-	Metabolism>Amino Acid Metabolism>Lysine degradation (00310)	165dpp_UinKO;DET-SO;ExpressedInSertoliCells;ExpressedInAdultOvary	-	Up	SO	-	yes	yes	-	-	-	-	-	-	1416686_at	5.75	5.8	4.92	5.12	5.18	6.59	6.29	6.27			11.4	9.22	3.72	3.53
Plod2	"procollagen lysine, 2-oxoglutarate 5-dioxygenase 2"	26432	ENSMUST00000070522;ENSMUSG00000032374	Mm.79983	22681	chr9,92437061,92503266,+	NM_001142916;NM_011961	BC021352;AF080572	NP_001136388;NP_036091	Q3U055;Q923L1;Q9R0B9	procollagen-lysine,2-oxoglutarate 5-dioxygenase (1.14.11.4)	-	oxidation reduction (0055114)	0055114;0008152;0008150	iron ion binding (0005506);procollagen-lysine 5-dioxygenase activity (0008475);oxidoreductase activity, acting on single donors with incorporation of molecular oxygen, incorporation of two atoms of oxygen (0016702);L-ascorbic acid binding (0031418)	0005506;0008475;0016491;0016702;0016705;0031418;0046872;0046914;0043169;0043167;0005488;0003674;0070815;0016706;0003824;0016701;0051213;0019842;0031406	endoplasmic reticulum (0005783);membrane (0016020)	0005783;0016020;0043231;0043227;0043226;0005575;0043229;0044424;0044464;0005623;0005622;0044444;0005737	-	Metabolism>Amino Acid Metabolism>Lysine degradation (00310)	165dpp_UinKO;18dpp_UinDKO;DET-SO;ExpressedInSertoliCells;ExpressedInAdultOvary	-	Up	SO	-	yes	yes	-	-	-	-	-	-	1416687_at	6.56	7.26	6.19	6.42	6.53	7.31	7.57	8.38			12.01	10.17	4.57	3.96
Tspo	"translocator protein"	12257	ENSMUST00000047419;ENSMUSG00000041736	Mm.1508	574	chr15,83394325,83404633,+	NM_009775	BC002055;D21207;L17306	NP_033905	P50637;Q541E3;Q99M32	-	-	-	-	benzodiazepine receptor activity (0008503)	0004872;0008503;0004871;0060089;0003674;0030594;0042165;0005488	mitochondrion (0005739);integral to membrane (0016021)	0005739;0016020;0016021;0043231;0043227;0043226;0005575;0043229;0044424;0044464;0005623;0005622;0044444;0005737;0031224;0044425	-	Environmental Information Processing>Signaling Molecules and Interaction>Neuroactive ligand-receptor interaction (04080)	165dpp_UinKO;DET-SO;ExpressedInSertoliCells;ExpressedInAdultOvary	-	Up	SO	-	yes	yes	-	-	-	-	-	-	1416695_at	7.72	7.71	7.61	7.4	7.48	8.2	8.46	8.58			11.18	8.23	6.42	6.52
Rnd3	"Rho family GTPase 3"	74194	ENSMUST00000017288;ENSMUSG00000017144	Mm.46497	21074	chr2,50985955,51004631,-	NM_028810	BC009002	NP_083086	A2AQS3;P61588	-	-	small GTPase mediated signal transduction (0007264)	0007264;0007242;0007165;0023060;0023046;0008150;0023052;0050794;0050789;0065007	GTP binding (0005525)	0000166;0005525;0005488;0003674;0032561;0019001;0017076;0032555;0032553	Golgi apparatus (0005794);extrinsic to membrane (0019898)	0005622;0005794;0016020;0019898;0044464;0005575;0005623;0043231;0043227;0043226;0043229;0044424;0044444;0005737;0044425	-	-	165dpp_UinKO;18dpp_UinDKO;DET-MI;ExpressedInSertoliCells;ExpressedInAdultOvary;M00410;M01014;M01284	-	Up	MI	-	yes	yes	-	yes	yes	yes	-	-	1416700_at	5.02	5.01	4.66	4.96	4.93	5.51	6.34	5.88			9.68	9.38	4.01	3.12
Rnd3	"Rho family GTPase 3"	74194	ENSMUST00000017288;ENSMUSG00000017144	Mm.46497	21074	chr2,50985955,51004631,-	NM_028810	BC009002	NP_083086	A2AQS3;P61588	-	-	small GTPase mediated signal transduction (0007264)	0007264;0007242;0007165;0023060;0023046;0008150;0023052;0050794;0050789;0065007	GTP binding (0005525)	0000166;0005525;0005488;0003674;0032561;0019001;0017076;0032555;0032553	Golgi apparatus (0005794);extrinsic to membrane (0019898)	0005622;0005794;0016020;0019898;0044464;0005575;0005623;0043231;0043227;0043226;0043229;0044424;0044444;0005737;0044425	-	-	165dpp_UinKO;DET-MI;ExpressedInSertoliCells;ExpressedInAdultOvary;M00410;M01014;M01284	-	Up	MI	-	yes	yes	-	yes	yes	yes	-	-	1416701_at	5.1	4.8	4.92	4.23	5	5.4	6.1	5.69			9.73	9.44	4.43	3.69
Tmem35	"transmembrane protein 35"	67564	ENSMUSG00000033578	Mm.41489	11008	chrX,130829768,130840511,+	NM_026239	BC042623;BC050880	NP_080515	B1AV87;Q9D328	-	-	-	-	-	-	integral to membrane (0016021)	0016020;0016021;0044464;0005575;0005623;0031224;0044425	-	-	165dpp_UinKO;DET-MI;ExpressedInSertoliCells;ExpressedInAdultOvary;M00410;M01014;M01284	-	Up	MI	-	yes	yes	-	yes	yes	yes	-	-	1416710_at	7.72	7.84	7.57	7.66	8.02	8.26	8.41	9.2			8.63	8.75	4.57	4.08
Irf8	"interferon regulatory factor 8"	15900	ENSMUST00000047737;ENSMUSG00000041515	Mm.334861	1629	chr8,123260258,123280598,+	NM_008320	BG069095;BC005450	NP_032346	P23611;Q3TZQ3;Q3U068;Q3U075;Q3U0X4;Q3U6F0;Q3UCV9;Q544J7	-	-	transcription (0006350);phagocytosis (0006909);immune response (0006955);myeloid cell differentiation (0030099);defense response to bacterium (0042742);positive regulation of transcription, DNA-dependent (0045893)	0006350;0006355;0006909;0006955;0030099;0042742;0045449;0045893;0006139;0034641;0006807;0008152;0008150;0044237;0009987;0044238;0034645;0009059;0009058;0043170;0044249;0044260;0010467;0010468;0060255;0019222;0050789;0065007;0010556;0009889;0019219;0031323;0050794;0051171;0080090;0031326;0051252;0006897;0010324;0016044;0061024;0016043;0016192;0006810;0051234;0051179;0002376;0050896;0030154;0048869…	transcription factor activity (0003700);protein binding (0005515)	0003677;0003700;0005515;0003676;0005488;0003674;0030528	nucleus (0005634)	0005634;0043231;0043227;0043226;0005575;0043229;0044424;0044464;0005623;0005622	-	-	165dpp_UinKO;18dpp_UinDKO;ExpressedInAdultOvary	-	Up	-	-	-	yes	-	-	-	-	-	-	1416714_at	6.97	6.98	6.21	5.37	6.97	6.85	7.8	8.53			4.91	7.2	4.81	5.51
Asah1	"N-acylsphingosine amidohydrolase 1"	11886	ENSMUST00000034000;ENSMUSG00000031591	Mm.22547	10504	chr8,42426004,42460078,-	NM_019734	AF157500;AF352179;AK034204;BC003204	NP_062708	Q3TWT5;Q3U646;Q3U8A7;Q78P93;Q9WV54	acid ceramidase (3.5.1.23)	-	lipid metabolic process (0006629);response to organic substance (0010033);lung development (0030324)	0006629;0010033;0030324;0044238;0008152;0008150;0042221;0050896;0048513;0048856;0032502;0048731;0007275;0032501;0030323;0035295;0060541	ceramidase activity (0017040)	0016787;0017040;0003824;0003674;0016811;0016810	lysosome (0005764)	0005764;0000323;0005773;0043231;0043227;0043226;0005575;0043229;0044424;0044464;0005623;0005622;0044444;0005737	-	Metabolism>Lipid Metabolism>Sphingolipid metabolism (00600);Cellular Processes>Transport and Catabolism>Lysosome (04142)	165dpp_UinKO;18dpp_UinDKO;DET-SO;ExpressedInSertoliCells;ExpressedInAdultOvary	-	Up	SO	-	yes	yes	-	-	-	-	-	-	1416735_at	8.27	8.33	8.25	8.1	8.09	8.83	9.32	9.94			11.46	10.37	6.91	6.87
Htra1	"HtrA serine peptidase 1"	56213	ENSMUST00000006367;ENSMUSG00000006205	Mm.30156	31114	chr7,138079644,138129172,+	NM_019564	AF172994;AF179369;AK167667;BC013516	NP_062510	Q8BN04;Q8BN05;Q91WS3;Q9QZK6;Q9R118	HtrA serine peptidase 1 (3.4.21.-)	IGFBP-like (IPR000867);Peptidase_S1_S6 (IPR001254)	regulation of cell growth (0001558);proteolysis (0006508);negative regulation of transforming growth factor beta receptor signaling pathway (0030512);negative regulation of BMP signaling pathway (0030514)	0001558;0006508;0030512;0030514;0040008;0050789;0065007;0008150;0050794;0019538;0043170;0008152;0044238;0017015;0090092;0009966;0010646;0023051;0090101;0009968;0010648;0048523;0048519;0023057;0030510	serine-type endopeptidase activity (0004252);insulin-like growth factor binding (0005520)	0003824;0004252;0005515;0005520;0008233;0008236;0016787;0019838;0003674;0004175;0070011;0017171;0005488	extracellular region (0005576)	0005576;0005575	-	-	165dpp_UinKO;6dpp_UinDKO;18dpp_UinDKO;DET-SO;ExpressedInSertoliCells;ExpressedInAdultOvary	-	Up	SO	-	yes	yes	-	-	-	-	-	-	1416749_at	7.03	7.88	6.56	6.95	7.23	7.75	8.36	8.62			11.96	10.27	4.4	5.26
S100a10	"S100 calcium binding protein A10 (calpactin)"	20194	ENSMUST00000045756;ENSMUSG00000041959	Mm.1	2228	chr3,93359029,93368635,+	NM_009112	BC025044;M16465	NP_033138	P08207;Q3TC45;Q3UF30	-	-	-	-	calcium ion binding (0005509)	0005509;0046872;0043169;0043167;0005488;0003674	-	-	GENMAPP:Prostaglandin_synthesis_regulation	-	165dpp_UinKO;DET-SO;ExpressedInSertoliCells;ExpressedInAdultOvary;M01284	-	Up	SO	-	yes	yes	-	-	-	yes	-	-	1416762_at	7.71	8.02	7.62	7.57	7.91	8.54	9.08	9.16			12.54	12.2	5.76	6.68
Idh3g	"isocitrate dehydrogenase 3 (NAD+), gamma"	15929	ENSMUST00000052761;ENSMUSG00000002010	Mm.14825	55803	chrX,71024302,71032302,-	NM_008323	BC085179;BC119170;BC119172;U68564	NP_032349	P70404;Q3TGZ3;Q3TKM5;Q684I8;Q9CW65	isocitrate dehydrogenase (NAD+) (1.1.1.41)	-	tricarboxylic acid cycle (0006099);isocitrate metabolic process (0006102);2-oxoglutarate metabolic process (0006103);NADH metabolic process (0006734);negative regulation of growth (0045926);oxidation reduction (0055114)	0006099;0006102;0006103;0006734;0045926;0055114;0046356;0006084;0006732;0051186;0044237;0008152;0008150;0009987;0009109;0051187;0044248;0009056;0009060;0045333;0015980;0006091;0019752;0043436;0006082;0044281;0042180;0043648;0019674;0006769;0009820;0006807;0019748;0019362;0006733;0009117;0006753;0055086;0006139;0034641;0044238;0043603;0046496;0040008;0050789;0065007;0048519	magnesium ion binding (0000287);isocitrate dehydrogenase (NAD+) activity (0004449);ATP binding (0005524);manganese ion binding (0030145);NAD or NADH binding (0051287)	0000166;0000287;0004449;0005524;0016491;0016616;0030145;0046872;0051287;0005488;0003674;0043169;0043167;0004448;0016614;0003824;0032559;0030554;0001883;0001882;0017076;0032555;0032553;0046914;0050662;0048037	nucleolus (0005730);mitochondrion (0005739)	0005634;0005730;0005739;0043231;0043227;0043226;0005575;0043229;0044424;0044464;0005623;0005622;0043232;0043228;0044428;0044446;0044422;0031981;0070013;0043233;0031974;0044444;0005737	GENMAPP:Krebs-TCA_Cycle	Metabolism>Carbohydrate Metabolism>Citrate cycle (TCA cycle) (00020)	165dpp_UinKO;18dpp_UinDKO;DET-MI;ExpressedInSertoliCells;ExpressedInAdultOvary;M00410;M01014;M01284	-	Up	MI	-	yes	yes	-	yes	yes	yes	-	-	1416788_a_at	8.1	8.19	8.14	8.08	8.27	8.69	9.01	9.55			10.08	10.32	5.29	6.93
Idh3g	"isocitrate dehydrogenase 3 (NAD+), gamma"	15929	ENSMUST00000052761;ENSMUSG00000002010	Mm.14825	55803	chrX,71024302,71032302,-	NM_008323	BC085179;BC119170;BC119172;U68564	NP_032349	P70404;Q3TGZ3;Q3TKM5;Q684I8;Q9CW65	isocitrate dehydrogenase (NAD+) (1.1.1.41)	-	tricarboxylic acid cycle (0006099);isocitrate metabolic process (0006102);2-oxoglutarate metabolic process (0006103);NADH metabolic process (0006734);negative regulation of growth (0045926);oxidation reduction (0055114)	0006099;0006102;0006103;0006734;0045926;0055114;0046356;0006084;0006732;0051186;0044237;0008152;0008150;0009987;0009109;0051187;0044248;0009056;0009060;0045333;0015980;0006091;0019752;0043436;0006082;0044281;0042180;0043648;0019674;0006769;0009820;0006807;0019748;0019362;0006733;0009117;0006753;0055086;0006139;0034641;0044238;0043603;0046496;0040008;0050789;0065007;0048519	magnesium ion binding (0000287);isocitrate dehydrogenase (NAD+) activity (0004449);ATP binding (0005524);manganese ion binding (0030145);NAD or NADH binding (0051287)	0000166;0000287;0004449;0005524;0016491;0016616;0030145;0046872;0051287;0005488;0003674;0043169;0043167;0004448;0016614;0003824;0032559;0030554;0001883;0001882;0017076;0032555;0032553;0046914;0050662;0048037	nucleolus (0005730);mitochondrion (0005739)	0005634;0005730;0005739;0043231;0043227;0043226;0005575;0043229;0044424;0044464;0005623;0005622;0043232;0043228;0044428;0044446;0044422;0031981;0070013;0043233;0031974;0044444;0005737	GENMAPP:Krebs-TCA_Cycle	Metabolism>Carbohydrate Metabolism>Citrate cycle (TCA cycle) (00020)	165dpp_UinKO;18dpp_UinDKO;DET-MI;ExpressedInSertoliCells;ExpressedInAdultOvary;M00410;M01014;M01284	-	Up	MI	-	yes	yes	-	yes	yes	yes	-	-	1416789_at	8.02	8.2	8.14	8	8.33	8.59	8.92	9.24			10.23	10.49	5.75	7.12
Cryl1	"crystallin, lambda 1"	68631	ENSMUST00000022517;ENSMUSG00000021947	Mm.25539	9322	chr14,57893833,58017352,-	NM_030004	AF351609;BC004074;BC027064	NP_084280	A7VMV2;Q99KP3;Q9D221	L-gulonate 3-dehydrogenase (1.1.1.45)	-	fatty acid metabolic process (0006631);oxidation reduction (0055114)	0006631;0008152;0055114;0032787;0019752;0043436;0006082;0044237;0008150;0009987;0044281;0042180;0044255;0006629;0044238	protein homodimerization activity (0042803);L-gulonate 3-dehydrogenase activity (0050104);NAD binding (0070403)	0003824;0005488;0016491;0042803;0050104;0070403;0003674;0042802;0005515;0046983;0016616;0016614;0051287;0000166;0050662;0048037	cytosol (0005829)	0005737;0005829;0044424;0044464;0005575;0005623;0005622;0044444	-	Metabolism>Carbohydrate Metabolism>Pentose and glucuronate interconversions (00040)	165dpp_UinKO;18dpp_UinDKO;DET-MI;ExpressedInSertoliCells;ExpressedInAdultOvary	-	Up	MI	-	yes	yes	-	-	-	-	-	-	1416795_at	5.67	5.81	5.62	5.21	5.19	6.36	6.84	6.66			7.18	8.29	4.92	5.71
1110032E23Rik	"RIKEN cDNA 1110032E23 gene"	68659	ENSMUST00000029567;ENSMUST00000118853;ENSMUSG00000027955	Mm.460017	9590	chr3,79689878,79747306,+	NM_133187	BC056975;EU797522	NP_573450	Q3UPI1	-	-	biological_process (0008150)	8150	molecular_function (0003674)	3674	Golgi apparatus (0005794);integral to membrane (0016021)	0005794;0016020;0016021;0043231;0043227;0043226;0005575;0043229;0044424;0044464;0005623;0005622;0044444;0005737;0031224;0044425	-	-	165dpp_UinKO;18dpp_UinDKO;DET-SO;ExpressedInSertoliCells;ExpressedInAdultOvary;M00410;M01014;M01284	-	Up	SO	-	yes	yes	-	yes	yes	yes	-	-	1416805_at	4.16	4.77	4.67	4.13	4.88	5.56	6.23	6.64			10.86	9.44	3.32	3.16
Gm11970;Gm12936;Gm6525;Gm8001;Gm8697;Rpl36a	"predicted gene 11970;predicted gene 12936;predicted gene 6525;predicted gene 8001;predicted gene 8697;ribosomal protein L36A"	19982;624713;665197;665277;666243;667549	ENSMUST00000104975;ENSMUST00000081987;ENSMUST00000116105;ENSMUST00000113211;ENSMUST00000121439;ENSMUSG00000060377;ENSMUSG00000078175;ENSMUSG00000079435;ENSMUSG00000079988;ENSMUSG00000081319	Mm.286408	88264;110352	chr3,145541944,145542345,+;chrX,131120241,131122656,+	NM_019865;XM_890670;XM_907008	XR_031684;XR_032398;XR_032677;XR_033166;XR_033842;XR_033934;XR_034390;XR_034441;GENSCAN00000011349;BC027515;AK164483;GENSCAN00000022279;GENSCAN00000011031	NP_063918;XP_895763;XP_912101	P83882;Q5M9P1	-	-	translation (0006412)	0006412;0034645;0009059;0009058;0008152;0008150;0043170;0044249;0044237;0009987;0044260;0044267;0019538;0044238;0010467	structural constituent of ribosome (0003735)	0003735;0005198;0003674	ribosome (0005840)	0005622;0005737;0005840;0030529;0044464;0005575;0005623;0044424;0032991;0043232;0043228;0043226;0043229;0044444	-	Genetic Information Processing>Translation>Ribosome (03010)	165dpp_UinKO;18dpp_UinDKO;DET-MI;ExpressedInSertoliCells;ExpressedInAdultOvary	-	Up	MI	-	yes	yes	-	-	-	-	-	-	1416807_at	9.22	9.26	8.99	8.99	9.33	9.62	9.96	10.33			11.89	12.8	7.56	8.27
0610031J06Rik	"RIKEN cDNA 0610031J06 gene"	56700	ENSMUST00000001454;ENSMUSG00000001418	Mm.439922	10562	chr3,88128942,88132598,+	NM_020003	AB027141;AB027142;AK160793;BC021547	NP_064387	Q9JHJ3	-	-	-	-	-	-	lysosome (0005764);integral to membrane (0016021)	0005764;0016020;0016021;0000323;0005773;0043231;0043227;0043226;0005575;0043229;0044424;0044464;0005623;0005622;0044444;0005737;0031224;0044425	-	-	165dpp_UinKO;18dpp_UinDKO;DET-SO;ExpressedInSertoliCells;ExpressedInAdultOvary	-	Up	SO	-	yes	yes	-	-	-	-	-	-	1416830_at	7.13	7.37	7.19	7.33	7.41	7.72	8.17	8.72			10.77	8.84	5.63	5.08
Lrp10	"low-density lipoprotein receptor-related protein 10"	65107	ENSMUST00000022782;ENSMUSG00000022175	Mm.472719	8535	chr14,55083005,55089129,+	NM_022993	BC011058;BC052378;BC054447	NP_075369	B0LAD7;Q3TD85;Q3UNT0;Q3V1Z1;Q7TQH7	-	CUB (IPR000859)	lipid metabolic process (0006629);lipid transport (0006869);endocytosis (0006897)	0006629;0006869;0006897;0044238;0008152;0008150;0006810;0051234;0051179;0010876;0033036;0010324;0016044;0009987;0061024;0016043;0016192	low-density lipoprotein receptor activity (0005041)	0004872;0005041;0004871;0060089;0003674;0030169;0008034;0005515;0005488;0030228;0004888	coated pit (0005905);integral to membrane (0016021)	0005905;0016020;0016021;0044425;0044464;0005575;0005623;0012505;0031224	-	-	165dpp_UinKO;DET-SO;ExpressedInSertoliCells;ExpressedInAdultOvary;M00410;M01284	-	Up	SO	-	yes	yes	-	yes	-	yes	-	-	1416836_at	7.79	8	8.01	8.06	8.17	8.53	8.94	9.18			10.77	9.49	5.71	6.22
Adam8	"a disintegrin and metallopeptidase domain 8"	11501	ENSMUST00000026546;ENSMUST00000106069;ENSMUST00000106070;ENSMUSG00000025473	Mm.15969	74384	chr7,147164801,147178434,-	NM_007403	BC025584	NP_031429	Q05910;Q3TVN5;Q3U1J7;Q3U1R3;Q3U6N3;Q3U7G2;Q3UA33;Q5VCS5;Q8C269;Q8R3D3	disintegrin and metalloproteinase domain-containing protein 8 (3.4.24.-)	EGF_extracell (IPR013111)	proteolysis (0006508);integrin-mediated signaling pathway (0007229);cell-cell adhesion (0016337)	0006508;0007229;0016337;0019538;0043170;0008152;0008150;0044238;0007166;0023033;0023052;0023034;0007155;0009987;0022610	metalloendopeptidase activity (0004222);zinc ion binding (0008270)	0004222;0008233;0008237;0008270;0016787;0046872;0004175;0070011;0003824;0003674;0046914;0043169;0043167;0005488	plasma membrane (0005886);integral to membrane (0016021)	0005886;0016020;0016021;0044464;0005575;0005623;0031224;0044425	-	-	165dpp_UinKO;6dpp_UinDKO;ExpressedInSertoliCells;ExpressedInAdultOvary;M00410	-	Up	-	-	yes	yes	-	yes	-	-	-	-	1416871_at	6.38	6.43	5.96	5.88	6.6	6.63	6.89	6.98			5.87	5.5	4.78	5.13
Tspan6	"tetraspanin 6"	56496	ENSMUST00000087557;ENSMUSG00000067377	Mm.46701	20700	chrX,130425609,130432950,-	NM_019656	BC003733;BC110314	NP_062630	O70401;Q3TV84;Q99L96	-	-	positive regulation of I-kappaB kinase/NF-kappaB cascade (0043123)	0043123;0010740;0009967;0009966;0010646;0050794;0050789;0065007;0008150;0023051;0010647;0048522;0048518;0023056;0010627;0043122	signal transducer activity (0004871)	0004871;0060089;0003674	integral to membrane (0016021)	0016020;0016021;0044464;0005575;0005623;0031224;0044425	-	-	165dpp_UinKO;18dpp_UinDKO;ExpressedInSertoliCells;ExpressedInAdultOvary;M00410;M01284	-	Up	-	-	yes	yes	-	yes	-	yes	-	-	1416872_at	4.96	4.84	4.67	4.92	4.78	5.36	5.64	6.1			9.23	9.22	4.38	5.42
Parp9	"poly (ADP-ribose) polymerase family, member 9"	80285	ENSMUST00000023622;ENSMUST00000114878;ENSMUST00000114880;ENSMUSG00000022906	Mm.49074	12720	chr16,35939062,35972702,+	NM_030253	BC003281;BC070466	NP_084529	Q6IRT6;Q8C556;Q8CAS9	-	IPR001290	-	-	NAD+ ADP-ribosyltransferase activity (0003950)	0003950;0016740;0016763;0016757;0003824;0003674	nucleus (0005634)	0005634;0043231;0043227;0043226;0005575;0043229;0044424;0044464;0005623;0005622	-	-	165dpp_UinKO;18dpp_UinDKO;DET-SO;ExpressedInSertoliCells;ExpressedInAdultOvary	-	Up	SO	-	yes	yes	-	-	-	-	-	-	1416897_at	4.82	4.65	4.91	4.65	5.07	4.41	5.83	5.74			8.24	6.86	5.11	4.74
Mbnl1	"muscleblind-like 1 (Drosophila)"	56758	ENSMUST00000029327;ENSMUST00000076983;ENSMUST00000099087;ENSMUSG00000027763	Mm.255723	23186	chr3,60333071,60433672,+	NM_020007;XM_001474780	AF231110;BC096600	NP_064391;XP_001474830	Q3U570;Q3U581;Q4VA08;Q8CAQ1;Q8CHF5;Q9JKP5	-	-	regulation of alternative nuclear mRNA splicing, via spliceosome (0000381);in utero embryonic development (0001701);mRNA splice site selection (0006376);nervous system development (0007399);skeletal muscle tissue development (0007519);embryonic limb morphogenesis (0030326);myoblast differentiation (0045445)	0000381;0001701;0006376;0007399;0007517;0007519;0030326;0045445;0048024;0043484;0010468;0060255;0019222;0050789;0065007;0008150;0051252;0019219;0031323;0050794;0051171;0080090;0050684;0043009;0009792;0009790;0032502;0007275;0032501;0022618;0034622;0034621;0009987;0043933;0016043;0065003;0022607;0044085;0022613;0000245;0000398;0000377;0000375;0008380;0006396;0016070;0006139;0034641;0006807;0008152…	double-stranded RNA binding (0003725);zinc ion binding (0008270)	0003676;0003723;0003725;0008270;0046872;0005488;0003674;0046914;0043169;0043167	nucleus (0005634);cytoplasm (0005737)	0005634;0005737;0043231;0043227;0043226;0005575;0043229;0044424;0044464;0005623;0005622	REACTOME:mRNA_processing_binding	-	165dpp_UinKO;18dpp_UinDKO;DET-MI;ExpressedInSertoliCells;ExpressedInAdultOvary;M00410;M01014;M01284	-	Up	MI	-	yes	yes	-	yes	yes	yes	-	-	1416904_at	8.15	8.33	8.32	7.95	8.3	8.76	8.82	10.01			10.67	10.49	3.9	3.5
Ly6d	"lymphocyte antigen 6 complex, locus D"	17068	ENSMUST00000040404;ENSMUSG00000034634	Mm.878	2742	chr15,74592486,74594041,-	NM_010742	BC025135	NP_034872	P35459	-	-	lymphocyte differentiation (0030098)	0030098;0002521;0030154;0048869;0009987;0008150;0032502;0030097;0048534;0048513;0048856;0048731;0007275;0032501;0002520;0002376;0046649;0045321;0001775	protein binding (0005515)	0005515;0005488;0003674	plasma membrane (0005886);anchored to membrane (0031225);cell surface (0009986)	0005886;0016020;0031225;0044464;0005575;0005623;0031224;0044425;0009986	-	-	165dpp_UinKO	-	Up	-	-	-	-	-	-	-	-	-	-	1416930_at	5.32	4.53	5.74	4.86	4.92	6.1	8.09	8.73			4.9	4.82	5.12	5.45
Hsd3b7	"hydroxy-delta-5-steroid dehydrogenase, 3 beta- and steroid delta-isomerase 7"	101502	ENSMUST00000046863;ENSMUST00000106271;ENSMUST00000106272;ENSMUSG00000042289	Mm.157103	41617	chr7,134944143,134947314,+	NM_133943;NM_001040684	AF277718;BC132605;BC138589	NP_001035774;NP_598704	A2RTR5;Q3UBW4;Q9EQC1	cholest-5-ene-3beta,7alpha-diol 3beta-dehydrogenase (1.1.1.181)	Polysac_CapD-like (IPR003869)	C21-steroid hormone biosynthetic process (0006700);oxidation reduction (0055114)	0006694;0006700;0008152;0055114;0008202;0006629;0044238;0008150;0008610;0009058;0008207;0034754;0042445;0010817;0065008;0065007;0044237;0009987;0042446;0044249	3-beta-hydroxy-delta5-steroid dehydrogenase activity (0003854);binding (0005488);isomerase activity (0016853);cholest-5-ene-3-beta,7-alpha-diol 3-beta-dehydrogenase activity (0047016)	0003824;0003854;0005488;0016491;0016853;0047016;0003674;0033764;0016229;0016616;0016614	endoplasmic reticulum (0005783);integral to membrane (0016021)	0005783;0016020;0016021;0043231;0043227;0043226;0005575;0043229;0044424;0044464;0005623;0005622;0044444;0005737;0031224;0044425	-	Metabolism>Lipid Metabolism>Primary bile acid biosynthesis (00120)	165dpp_UinKO;DET-SO;ExpressedInSertoliCells;ExpressedInAdultOvary;M00410;M01014;M01284	-	Up	SO	-	yes	yes	-	yes	yes	yes	-	-	1416968_a_at	5.94	6.34	5.92	5.4	6.12	6.63	6.77	7.28			8.94	7.26	4.79	4.46
Fcgrt	"Fc receptor, IgG, alpha chain transporter"	14132	ENSMUST00000003512;ENSMUSG00000003420	Mm.3303	3030	chr7,52348358,52359175,-	NM_010189	BC003786;D37874;L17022	NP_034319	Q61559;Q6PKB0	-	-	immune response (0006955);antigen processing and presentation (0019882)	0006955;0019882;0002376;0008150;0050896	receptor activity (0004872);IgG binding (0019864);beta-2-microglobulin binding (0030881)	0004872;0019864;0030881;0004871;0060089;0003674;0019865;0032403;0005515;0005488	integral to membrane (0016021);MHC class I protein complex (0042612)	0005886;0016020;0016021;0042612;0044464;0005575;0005623;0031224;0044425;0042611;0043234;0032991;0044459	-	-	165dpp_UinKO;6dpp_UinDKO;18dpp_UinDKO;DET-MI;ExpressedInSertoliCells;ExpressedInAdultOvary	-	Up	MI	-	yes	yes	-	-	-	-	-	-	1416978_at	6.08	6.46	6.01	6.58	6.46	7.11	7.41	7.56			8.34	9.75	6.2	6.51
Sirpa	"signal-regulatory protein alpha"	19261	ENSMUST00000049262;ENSMUST00000099113;ENSMUST00000103202;ENSMUST00000103203;ENSMUST00000110304;ENSMUSG00000037902	Mm.1682	7246	chr2,129418941,129457964,+	NM_007547	AB018194;AK159617;BC062197;D87967;D87968	NP_031573	A2ANC1;P97797;Q2M4I8;Q6P6I8;Q8R398	-	-	phagocytosis, recognition (0006910);phagocytosis, engulfment (0006911);actin filament organization (0007015);cell-matrix adhesion (0007160);cell migration (0016477);positive regulation of phagocytosis (0050766)	0006910;0006911;0006928;0007010;0007015;0007160;0016477;0050766;0008037;0009987;0008150;0032501;0006909;0006897;0010324;0016044;0061024;0016043;0016192;0006810;0051234;0051179;0006996;0030036;0030029;0031589;0007155;0022610;0048870;0040011;0051674;0045807;0030100;0051128;0050789;0065007;0060627;0050794;0051049;0032879;0048522;0048518;0051050;0051130;0050764	SH3 domain binding (0017124);protein phosphorylated amino acid binding (0045309)	0005515;0017124;0045309;0005488;0003674;0019904;0051219	integral to plasma membrane (0005887)	0005887;0016020;0016021;0031224;0044425;0044464;0005575;0005623;0031226;0044459;0005886	-	-	165dpp_UinKO;18dpp_UinDKO;DET-MI;ExpressedInSertoliCells;ExpressedInAdultOvary;M00410;M01014;M01284	-	Up	MI	-	yes	yes	-	yes	yes	yes	-	-	1416985_at	4.51	4.51	4.21	4.47	4.07	5.22	5.83	5.7			6.56	7.22	4.79	4.94
C1r	"complement component 1, r subcomponent"	50909	ENSMUST00000068593;ENSMUST00000095468;ENSMUSG00000055172	Mm.333375	1313	chr6,124462422,124473460,+	NM_023143	AF148216;BC004637;BC093528;BC172078	NP_075632	Q3UU42;Q566I6;Q8CFG9;Q8CG15;Q8CG16;Q8CH29;Q9CTX0	complement component 1, r subcomponent (3.4.21.41)	-	complement activation, classical pathway (0006958);innate immune response (0045087)	0006508;0006955;0006958;0045087;0019538;0043170;0008152;0008150;0044238;0002376;0050896;0006956;0002252;0002253;0050778;0002684;0002682;0050789;0065007;0048518;0048584;0048583;0050776;0002541;0051605;0016485;0051604;0010467;0002526;0006954;0006952;0006950;0009611;0009605;0006959;0002455;0016064;0019724;0002449;0002443;0002460;0002250	serine-type endopeptidase activity (0004252);calcium ion binding (0005509)	0003824;0004252;0005509;0008233;0008236;0016787;0003674;0004175;0070011;0017171;0046872;0043169;0043167;0005488	-	-	GENMAPP:Complement_Activation_Classical	Organismal Systems>Immune System>Complement and coagulation cascades (04610);Human Diseases>Immune System Diseases>Systemic lupus erythematosus (05322)	165dpp_UinKO;18dpp_UinDKO;DET-SO;ExpressedInSertoliCells;ExpressedInAdultOvary;M00410;M01284	-	Up	SO	-	yes	yes	-	yes	-	yes	-	-	1417009_at	5.4	5.78	6.33	5.66	6.11	6.71	7.45	7.88			9.78	9.11	4.63	5.02
Sdc2	"syndecan 2"	15529	ENSMUST00000022871;ENSMUSG00000022261	Mm.234266	2253	chr15,32850478,32964690,+	NM_008304	AU021035;U00674	NP_032330	P43407;Q99L05	-	-	-	-	cytoskeletal protein binding (0008092)	0005515;0008092;0005488;0003674	integral to membrane (0016021)	0016020;0016021;0044464;0005575;0005623;0031224;0044425	-	Environmental Information Processing>Signaling Molecules and Interaction>ECM-receptor interaction (04512);Environmental Information Processing>Signaling Molecules and Interaction>Cell adhesion molecules (CAMs) (04514)	165dpp_UinKO;18dpp_UinDKO;DET-SO;ExpressedInSertoliCells;ExpressedInAdultOvary	-	Up	SO	-	yes	yes	-	-	-	-	-	-	1417011_at	5.85	6.02	5.91	5.63	6.08	6.26	6.61	7.14			9.33	8.1	3.72	4.09
Hspb8	"heat shock protein 8"	80888	ENSMUST00000036991;ENSMUSG00000041548	Mm.21549	8654	chr5,116858500,116873006,-	NM_030704	AF250139;AF273453;BC011219	NP_109629	Q9JK92	-	-	response to heat (0009408)	0006950;0009408;0050896;0008150;0009266;0009628	identical protein binding (0042802)	0005515;0042802;0005488;0003674	intracellular (0005622)	0005622;0044464;0005575;0005623	-	-	165dpp_UinKO;18dpp_UinDKO;PathologicalUpReg;DET-SO;ExpressedInSertoliCells;ExpressedInAdultOvary;M01284	-	Up	SO	-	yes	yes	-	-	-	yes	-	yes	1417013_at	4.8	4.48	4.71	4.13	4.76	5.68	6.71	7.08			10.42	7.25	5.18	5.6
H2-Eb1	"histocompatibility 2, class II antigen E beta"	14969	ENSMUST00000074557;ENSMUST00000076311;ENSMUSG00000060586	Mm.22564	85991	chr17,34442844,34453619,+	NM_010382	M36939;M36940	NP_034512	O19447;O19448;O19450;O19451;O19471;O19472;O78196;P01915;P04230;P04231;P18468;P18469;P20040;Q31103;Q31104;Q31105;Q31124;Q31159;Q31161;Q31162;Q31163;Q31164;Q31171;Q31185;Q31186;Q31239;Q3U1H1;Q5XQG3;Q5XQG4;Q5XQG6;Q5XQG7;Q5XQG8;Q5XQH0;Q5XQH1;Q5XQH2;Q5XQH4;Q5XQH5;Q5XQH6;Q5XQH7;Q5XQH8;Q5XQH9;Q5XQI0;Q5XQI2;Q5XQI3;Q5XQI4;Q5XQI5;Q5XQI7;Q5XQI9;Q61713;Q61857;Q6LCY4;Q6ZYQ2;Q6ZYQ6;Q9QUH8	-	-	immune response (0006955);antigen processing and presentation of exogenous peptide antigen via MHC class II (0019886)	0002504;0006955;0019882;0019886;0002376;0008150;0050896;0002478;0019884;0048002;0002495	protein binding (0005515)	0005515;0005488;0003674	integral to membrane (0016021);MHC class II protein complex (0042613)	0016020;0016021;0042613;0044464;0005575;0005623;0031224;0044425;0042611;0043234;0032991;0044459;0005886	GENMAPP:Inflammatory_Response_Pathway	Environmental Information Processing>Signaling Molecules and Interaction>Cell adhesion molecules (CAMs) (04514);Organismal Systems>Immune System>Antigen processing and presentation (04612);Organismal Systems>Immune System>Intestinal immune network for IgA production (04672);Human Diseases>Immune System Diseases>Asthma (05310);Human Diseases>Immune System Diseases>Systemic lupus erythematosus (053…	165dpp_UinKO;18dpp_UinDKO;ExpressedInSertoliCells;ExpressedInAdultOvary	-	Up	-	-	yes	yes	-	-	-	-	-	-	1417025_at	6.95	7.41	6.94	6.72	7.01	7.73	8.39	8.58			5.98	6.18	5.77	7.36
Trim2	"tripartite motif-containing 2"	80890	ENSMUST00000107691;ENSMUST00000107692;ENSMUST00000107693;ENSMUST00000107694;ENSMUST00000107695;ENSMUSG00000027993	Mm.44876	22882	chr3,83964361,84024796,-	NM_030706	BB283676;AB043550	NP_109631	Q3TPI3;Q3UHH4;Q3URK9;Q5DU27;Q8C8J9;Q9ESN6	-	SGL (IPR013658)	biological_process (0008150)	8150	zinc ion binding (0008270);myosin binding (0017022)	0005515;0008270;0017022;0046872;0005488;0003674;0046914;0043169;0043167;0008092	cytoplasm (0005737)	0005622;0005737;0044464;0005575;0005623;0044424	-	-	165dpp_UinKO;18dpp_UinDKO;DET-SO;ExpressedInSertoliCells;ExpressedInAdultOvary;M00410;M01284	-	Up	SO	-	yes	yes	-	yes	-	yes	-	-	1417027_at	3.97	3.51	4.17	3.59	4	5.05	5.79	6			10.19	7.18	3.77	3.66
Trim2	"tripartite motif-containing 2"	80890	ENSMUST00000054990;ENSMUST00000065380;ENSMUST00000107691;ENSMUST00000107692;ENSMUST00000107693;ENSMUST00000107694;ENSMUST00000107695;ENSMUSG00000027993	Mm.44876	22882	chr3,83964361,84024796,-	NM_030706	BB283676;AB043550;AF220017;AK220343;BC058668;BC058961	NP_109631	Q3TPI3;Q3UHH4;Q3URK9;Q5DU27;Q8C8J9;Q9ESN6	-	SGL (IPR013658)	biological_process (0008150)	8150	zinc ion binding (0008270);myosin binding (0017022)	0005515;0008270;0017022;0046872;0005488;0003674;0046914;0043169;0043167;0008092	cytoplasm (0005737)	0005622;0005737;0044464;0005575;0005623;0044424	-	-	165dpp_UinKO;18dpp_UinDKO;DET-SO;ExpressedInSertoliCells;ExpressedInAdultOvary;M00410;M01284	-	Up	SO	-	yes	yes	-	yes	-	yes	-	-	1417028_a_at	4.52	4.2	3.8	3.95	4.26	5.2	6.04	6.1			10.27	7.11	4.37	4.01
Psme1	"proteasome (prosome, macropain) 28 subunit, alpha"	19186	ENSMUST00000089619;ENSMUSG00000022216	Mm.830	4560	chr14,56197284,56200365,+	NM_011189	AK150708;BC088981;D87909;U60328	NP_035319	P97371;Q5HZK3	-	GPCR_3 (IPR000337)	antigen processing and presentation of exogenous antigen (0019884)	0019884;0019882;0002376;0008150	protein binding (0005515);proteasome activator activity (0008538)	0005515;0008538;0005488;0003674;0010860	cytosol (0005829);proteasome activator complex (0008537)	0000502;0005829;0008537;0043234;0032991;0005575;0044424;0044464;0005623;0005622;0044444;0005737;0022624	GENMAPP:Proteasome_Degradation	Genetic Information Processing>Folding, Sorting and Degradation>Proteasome (03050);Organismal Systems>Immune System>Antigen processing and presentation (04612)	165dpp_UinKO;18dpp_UinDKO;PathologicalUpReg;DET-MI;ExpressedInSertoliCells;ExpressedInAdultOvary	-	Up	MI	-	yes	yes	-	-	-	-	-	yes	1417056_at	7.96	8.16	8.27	7.8	8.29	9	9.27	9.66			10.66	11.21	5.65	5.62
Slc40a1	"solute carrier family 40 (iron-regulated transporter), member 1"	53945	ENSMUST00000027137;ENSMUSG00000025993	Mm.28756	40959	chr1,45964909,45982736,-	NM_016917	AF226613;AF231120;BC003438	NP_058613	C5H8V4;Q3TJ33;Q9JHI9	-	-	iron ion transport (0006826)	0006810;0006811;0006826;0051234;0008150;0051179;0000041;0030001;0006812;0015674	iron ion transmembrane transporter activity (0005381);iron ion binding (0005506)	0005381;0005506;0015082;0022890;0008324;0015075;0022891;0022857;0005215;0003674;0022892;0046915;0046873;0046914;0046872;0043169;0043167;0005488	plasma membrane (0005886);synaptic vesicle (0008021);integral to membrane (0016021)	0005886;0008021;0016020;0016021;0044464;0005575;0005623;0030136;0030135;0016023;0031410;0031982;0043226;0043229;0044424;0005622;0044444;0005737;0031988;0043231;0043227;0044456;0045202;0031224;0044425	-	-	165dpp_UinKO;6dpp_UinDKO;18dpp_UinDKO;PathologicalUpReg;DET-SO;ExpressedInSertoliCells;ExpressedInAdultOvary;M00410;M01014;M01284	-	Up	SO	-	yes	yes	-	yes	yes	yes	-	yes	1417061_at	4.83	4.97	4.66	4.32	5.02	5.48	6.61	7.06			8.44	7.58	4.28	3.88
C1qb	"complement component 1, q subcomponent, beta polypeptide"	12260	ENSMUST00000046384;ENSMUSG00000036905	Mm.2570	418	chr4,136436042,136442143,-	NM_009777	BC067001;M22531;M36293	NP_033907	P14106;Q3U6I5;Q3U793;Q3US82	-	-	complement activation, classical pathway (0006958);brain development (0007420);aging (0007568);innate immune response (0045087);response to glucocorticoid stimulus (0051384)	0006955;0006958;0007420;0007568;0010033;0045087;0051384;0002376;0008150;0050896;0006956;0002252;0002253;0050778;0002684;0002682;0050789;0065007;0048518;0048584;0048583;0050776;0002541;0051605;0006508;0019538;0043170;0008152;0044238;0016485;0051604;0010467;0002526;0006954;0006952;0006950;0009611;0009605;0006959;0002455;0016064;0019724;0002449;0002443;0002460;0002250;0048513;0048856;0032502;0048731…	protein homodimerization activity (0042803)	0042803;0042802;0005515;0005488;0003674;0046983	complement component C1 complex (0005602)	0005576;0005602;0005575;0043234;0032991;0044421;0005615	GENMAPP:Complement_Activation_Classical	Organismal Systems>Immune System>Complement and coagulation cascades (04610);Human Diseases>Immune System Diseases>Systemic lupus erythematosus (05322);Human Diseases>Neurodegenerative Diseases>Prion diseases (05020)	165dpp_UinKO;18dpp_UinDKO;ExpressedInSertoliCells;ExpressedInAdultOvary	-	Up	-	-	yes	yes	-	-	-	-	-	-	1417063_at	7.77	7.9	8.08	7.65	7.64	8.41	8.91	9.25			6.36	7.62	4.14	7.71
Cyp4v3	"cytochrome P450, family 4, subfamily v, polypeptide 3"	102294	ENSMUST00000095328;ENSMUSG00000079057	Mm.245297	70433	chr8,46391155,46418550,-	NM_133969	AB056457	NP_598730	B2RSR0;P26262;Q3UC74;Q8R0P5;Q9DBW0	-	-	inflammatory response (0006954);blood coagulation (0007596);plasminogen activation (0031639);fibrinolysis (0042730);positive regulation of fibrinolysis (0051919);oxidation reduction (0055114)	0006508;0006954;0007596;0031639;0042730;0051919;0055114;0019538;0043170;0008152;0008150;0044238;0006952;0006950;0050896;0009611;0009605;0007599;0050878;0032501;0065008;0065007;0050817;0042060;0031638;0051605;0016485;0051604;0010467;0030195;0030193;0032101;0048583;0050789;0050818;0051239;0080134;0050819;0051241;0048519;0048518;0051917	serine-type endopeptidase activity (0004252);monooxygenase activity (0004497);electron carrier activity (0009055);heme binding (0020037)	0003824;0004252;0004497;0005506;0008233;0008236;0009055;0016491;0016787;0020037;0046872;0003674;0004175;0070011;0017171;0046914;0043169;0043167;0005488;0046906	extracellular space (0005615);endoplasmic reticulum (0005783);integral to membrane (0016021)	0005576;0005615;0005737;0005783;0016020;0016021;0005575;0044421;0044424;0044464;0005623;0005622;0043231;0043227;0043226;0043229;0044444;0031224;0044425	-	-	165dpp_UinKO;18dpp_UinDKO;ExpressedInSertoliCells;ExpressedInAdultOvary	-	Up	-	-	yes	yes	-	-	-	-	-	-	1417071_s_at	4.38	4.66	4.04	4.19	4.53	4.93	5.09	6.06			7.12	5.96	4.13	4.81
Qk	"quaking"	19317	ENSMUST00000042296;ENSMUST00000115697;ENSMUSG00000062078	Mm.384135	11059	chr17,10403044,10512719,-	NM_021881;NM_001159516;NM_001159517	AF091047;U44940	NP_001152988;NP_001152989;NP_068681	Q3UQQ1;Q61111;Q8K4Y1;Q9QYS9	-	-	vasculogenesis (0001570);mRNA processing (0006397);regulation of translation (0006417);spermatogenesis (0007283);RNA splicing (0008380);myelination (0042552);muscle cell differentiation (0042692);long-chain fatty acid biosynthetic process (0042759);mRNA transport (0051028)	0001570;0006397;0006417;0006810;0007275;0007283;0008366;0008380;0030154;0042552;0042692;0042759;0051028;0048869;0009987;0008150;0032502;0048514;0009653;0048856;0001568;0001944;0048513;0048731;0032501;0006396;0016070;0006139;0034641;0006807;0008152;0044237;0044238;0044260;0043170;0010467;0016071;0010556;0009889;0019222;0050789;0065007;0060255;0010608;0010468;0031326;0031323;0050794;0032268;0051246…	RNA binding (0003723);SH3 domain binding (0017124)	0003723;0005515;0017124;0003676;0005488;0003674;0019904	nucleus (0005634);cytoplasm (0005737);plasma membrane (0005886)	0005634;0005737;0005886;0043231;0043227;0043226;0005575;0043229;0044424;0044464;0005623;0005622;0016020	GENMAPP:Circadian_Exercise;REACTOME:mRNA_processing_binding	-	165dpp_UinKO;0dpp_DinDKO;PathologicalUpReg;DET-MI;ExpressedInSertoliCells;ExpressedInAdultOvary;M00410;M01014;M01284	-	Up	MI	-	yes	yes	-	yes	yes	yes	-	yes	1417073_a_at	7.07	7.36	7.04	7.05	7.52	7.87	7.75	8.65			10.11	9.2	4.91	3.42
Rcn1	"reticulocalbin 1"	19672	ENSMUST00000006128;ENSMUSG00000005973	Mm.4876	20637	chr2,105227000,105239813,-	NM_009037	BC049108;D13003	NP_033063	A2A3Z8;Q05186	-	-	-	-	calcium ion binding (0005509)	0005509;0046872;0043169;0043167;0005488;0003674	endoplasmic reticulum lumen (0005788)	0005783;0005788;0043231;0043227;0043226;0005575;0043229;0044424;0044464;0005623;0005622;0044444;0005737;0044432;0044446;0044422;0071212;0070013;0043233;0031974	-	-	165dpp_UinKO;18dpp_UinDKO;DET-SO;ExpressedInSertoliCells;ExpressedInAdultOvary;M01284	-	Up	SO	-	yes	yes	-	-	-	yes	-	-	1417090_at	5.88	6.34	5.88	5.68	6.19	6.93	7.36	7.55			10.32	10.29	4.24	4.04
Man1a	"mannosidase 1, alpha"	17155	ENSMUST00000003843;ENSMUST00000105470;ENSMUSG00000003746	Mm.117294	4316	chr10,53624592,53795600,-	NM_008548	BB070019;BC015265;U04299	NP_032574	P45700;Q3UFM4;Q544T7	mannosyl-oligosaccharide alpha-1,2-mannosidase (3.2.1.113)	-	metabolic process (0008152)	0008152;0008150	mannosyl-oligosaccharide 1,2-alpha-mannosidase activity (0004571);calcium ion binding (0005509)	0004571;0005509;0016787;0016798;0046872;0015924;0015923;0004553;0003824;0003674;0043169;0043167;0005488	Golgi membrane (0000139);ER-Golgi intermediate compartment (0005793);integral to membrane (0016021)	0000139;0005793;0005794;0016020;0016021;0031090;0044464;0005575;0005623;0044422;0043226;0043227;0044431;0044444;0044424;0005622;0005737;0044446;0043229;0043231;0012505;0031224;0044425	-	Metabolism>Glycan Biosynthesis and Metabolism>N-Glycan biosynthesis (00510);Metabolism>Glycan Biosynthesis and Metabolism>High-mannose type N-glycan biosynthesis (00513)	165dpp_UinKO;6dpp_UinDKO;18dpp_UinDKO;ExpressedInSertoliCells;ExpressedInAdultOvary;M00410;M01014;M01284	-	Up	-	-	yes	yes	-	yes	yes	yes	-	-	1417110_at	4.2	4.37	4.15	3.97	4.02	5.35	6.33	6.27			6.79	5.85	4.08	4.22
Man1a	"mannosidase 1, alpha"	17155	ENSMUST00000003843;ENSMUSG00000003746	Mm.117294	4316	chr10,53624592,53795600,-	NM_008548	BB070019	NP_032574	P45700;Q3UFM4;Q544T7	mannosyl-oligosaccharide alpha-1,2-mannosidase (3.2.1.113)	-	metabolic process (0008152)	0008152;0008150	mannosyl-oligosaccharide 1,2-alpha-mannosidase activity (0004571);calcium ion binding (0005509)	0004571;0005509;0016787;0016798;0046872;0015924;0015923;0004553;0003824;0003674;0043169;0043167;0005488	Golgi membrane (0000139);ER-Golgi intermediate compartment (0005793);integral to membrane (0016021)	0000139;0005793;0005794;0016020;0016021;0031090;0044464;0005575;0005623;0044422;0043226;0043227;0044431;0044444;0044424;0005622;0005737;0044446;0043229;0043231;0012505;0031224;0044425	-	Metabolism>Glycan Biosynthesis and Metabolism>N-Glycan biosynthesis (00510);Metabolism>Glycan Biosynthesis and Metabolism>High-mannose type N-glycan biosynthesis (00513)	165dpp_UinKO;6dpp_UinDKO;18dpp_UinDKO;ExpressedInSertoliCells;ExpressedInAdultOvary;M00410;M01014;M01284	-	Up	-	-	yes	yes	-	yes	yes	yes	-	-	1417111_at	4.96	5.35	5.64	5.45	5.84	5.54	6.83	7.21			7.39	6.71	4.66	4.56
Dstn	"destrin"	56431	ENSMUST00000103172;ENSMUSG00000015932	Mm.28919	21362	chr2,143741056,143769060,+	NM_019771	AB025406	NP_062745	Q4FK36;Q9R0P5	-	-	cytokinesis (0000910);cellular component movement (0006928);positive regulation of actin filament depolymerization (0030836)	0000910;0006928;0030836;0051301;0009987;0008150;0030834;0008064;0030832;0032535;0090066;0065008;0065007;0032956;0032970;0050794;0050789;0051493;0033043;0051128;0043244;0043243;0051130;0048518;0051495;0010638;0048522	actin binding (0003779)	0003779;0008092;0005515;0005488;0003674	cortical actin cytoskeleton (0030864)	0005622;0005737;0030864;0044464;0005575;0005623;0044424;0030863;0005856;0043232;0043228;0043226;0043229;0044448;0044444;0005938;0044430;0044446;0044422;0015629	-	-	165dpp_UinKO;DET-MI;ExpressedInSertoliCells;ExpressedInAdultOvary	-	Up	MI	-	yes	yes	-	-	-	-	-	-	1417124_at	9.29	9.33	9.16	9.12	9.33	9.64	9.94	10.54			11.87	11.71	7.73	7.56
Angptl4	"angiopoietin-like 4"	57875	ENSMUST00000002360;ENSMUSG00000002289	Mm.196189	10755	chr17,33911845,33918475,-	NM_020581	AF123261;AF278699;BC006611;BC021343;BC025797	NP_065606	Q3UYS5;Q8CEZ7;Q9Z1P8	-	-	response to hypoxia (0001666);signal transduction (0007165);cellular response to starvation (0009267);negative regulation of apoptosis (0043066);positive regulation of lipid metabolic process (0045834);negative regulation of lipoprotein lipase activity (0051005);protein homooligomerization (0051260)	0001666;0007165;0009267;0043066;0045834;0051005;0051260;0006950;0050896;0008150;0070482;0042221;0023060;0023046;0023052;0050794;0050789;0065007;0031669;0031667;0009991;0009605;0031668;0007154;0009987;0051716;0071496;0033554;0042594;0042981;0043067;0010941;0043069;0060548;0048523;0048519;0009893;0019222;0048518;0019216;0080090;0051004;0060191;0051336;0050790;0065009;0060192;0051346;0043086;0044092…	enzyme inhibitor activity (0004857);receptor binding (0005102)	0004857;0005102;0030234;0003674;0005515;0005488	proteinaceous extracellular matrix (0005578);extracellular space (0005615);intracellular membrane-bounded organelle (0043231)	0005576;0005578;0005615;0043231;0005575;0031012;0044421;0043227;0043226;0043229;0044424;0044464;0005623;0005622	-	Organismal Systems>Endocrine System>PPAR signaling pathway (03320)	165dpp_UinKO;0dpp_UinDKO;6dpp_UinDKO;18dpp_UinDKO;DET-SO;ExpressedInSertoliCells;ExpressedInAdultOvary	-	Up	SO	-	yes	yes	-	-	-	-	-	-	1417130_s_at	6.03	6.22	6.03	6.24	6.04	7	7.25	7.17			8.76	8.58	5.51	5.9
Pmp22	"peripheral myelin protein 22"	18858	ENSMUST00000018361;ENSMUST00000108702;ENSMUSG00000018217	Mm.1237	7482	chr11,62944967,62973049,+	NM_008885	BC010765;M32240	NP_032911	P16646;Q5SXS3	-	-	cell cycle arrest (0007050);negative regulation of cell proliferation (0008285);cell differentiation (0030154);myelin assembly (0032288)	0007049;0007050;0008285;0030154;0032288;0009987;0008150;0022402;0042127;0050794;0050789;0065007;0048523;0048519;0048869;0032502;0010927;0022607;0016043;0044085;0048646;0009653;0048856;0032989;0042552;0008366;0007272;0007399;0048731;0007275;0032501;0019228;0001508;0042391;0006873;0050801;0048878;0042592;0065008;0055082;0019725;0019226;0023060;0023046;0023052;0050877;0003008;0007154	-	-	tight junction (0005923);integral to membrane (0016021);compact myelin (0043218)	0005923;0016020;0016021;0043218;0070160;0005911;0030054;0044459;0044425;0044464;0005575;0005623;0005886;0043296;0016327;0031224;0043209	-	-	165dpp_UinKO;18dpp_UinDKO;DET-MI;ExpressedInSertoliCells;ExpressedInAdultOvary;M01284	-	Up	MI	-	yes	yes	-	-	-	yes	-	-	1417133_at	6.53	7.01	6.79	6.43	6.86	7.53	8.01	8.24			10.23	10.94	4.08	4.6
Tmbim1	"transmembrane BAX inhibitor motif containing 1"	69660	ENSMUST00000016309;ENSMUST00000113791;ENSMUST00000113796;ENSMUSG00000006301	Mm.261182	36404	chr1,74334821,74350515,-	NM_027154	BC004752;AK166926;AK220296;BC018564	NP_081430	Q3TCN7;Q3TJV3;Q3U717;Q570Z3;Q8BJZ3	-	UPF0005 (IPR006214)	biological_process (0008150)	8150	molecular_function (0003674)	3674	integral to membrane (0016021)	0016020;0016021;0044464;0005575;0005623;0031224;0044425	-	-	165dpp_UinKO;18dpp_UinDKO;DET-SO;ExpressedInSertoliCells;ExpressedInAdultOvary;M00410;M01284	-	Up	SO	-	yes	yes	-	yes	-	yes	-	-	1417162_at	6.27	5.56	5.78	5.58	6.45	6.64	6.88	7.45			10.54	8.77	4.68	4.27
Ly6a	"lymphocyte antigen 6 complex, locus A"	110454	ENSMUST00000023248;ENSMUSG00000075602	Mm.425949	113718	chr15,74825307,74828417,-	NM_010738	BC002070;J03636;M18184;X04653	NP_034868	P05533	-	-	-	-	-	-	intracellular (0005622);external side of plasma membrane (0009897);anchored to membrane (0031225)	0005622;0005886;0009897;0016020;0031225;0044464;0005575;0005623;0044459;0044425;0009986;0031224	-	-	165dpp_UinKO;DET-SO;ExpressedInSertoliCells;ExpressedInAdultOvary	-	Up	SO	-	yes	yes	-	-	-	-	-	-	1417185_at	7.35	7.45	7.5	6.7	7.52	8.53	9.48	8.64			9.55	5.95	5.32	6.14
Psme2	"proteasome (prosome, macropain) 28 subunit, beta"	19188	ENSMUST00000111378;ENSMUSG00000079197	Mm.371573	86889	chr14,56206278,56209776,-;chr11,48758847,48759912,-	NM_011190;NM_001029855	BC005680;BC057859;U60329	NP_001025026;NP_035320	P97372;Q5SVP3;Q99LN3	-	PTyr_interaction_dom (IPR006020)	antigen processing and presentation of exogenous antigen (0019884)	0019884;0019882;0002376;0008150	protein binding (0005515);peptidase activity (0008233);proteasome activator activity (0008538)	0005515;0008233;0008538;0005488;0003674;0016787;0003824;0010860	cytosol (0005829);proteasome activator complex (0008537)	0000502;0005829;0008537;0043234;0032991;0005575;0044424;0044464;0005623;0005622;0044444;0005737;0022624	GENMAPP:Proteasome_Degradation	Genetic Information Processing>Folding, Sorting and Degradation>Proteasome (03050);Organismal Systems>Immune System>Antigen processing and presentation (04612)	165dpp_UinKO;DET-MI;ExpressedInSertoliCells;ExpressedInAdultOvary;M00410;M01284	-	Up	MI	-	yes	yes	-	yes	-	yes	-	-	1417189_at	8.5	8.46	8.23	8.12	8.46	8.91	9.11	9.76			10.55	10.99	6.42	5.83
Amacr	"alpha-methylacyl-CoA racemase"	17117	ENSMUST00000070877;ENSMUSG00000022244	Mm.2787	7410	chr15,10911497,10925361,+	NM_008537	BC015825;U89906	NP_032563	O09174;Q3TUS8;Q543Q9;Q91YQ8	alpha-methylacyl-CoA racemase (5.1.99.4)	-	bile acid biosynthetic process (0006699);isoprenoid catabolic process (0008300)	0006699;0008152;0008300;0006694;0008202;0006629;0044238;0008150;0008610;0009058;0008206;0032787;0019752;0043436;0006082;0044237;0009987;0044281;0042180;0046394;0016053;0044249;0044283;0006720;0044255;0044242;0016042;0009056;0044248	alpha-methylacyl-CoA racemase activity (0008111)	0003824;0008111;0016853;0003674;0016854	mitochondrion (0005739);peroxisome (0005777)	0005739;0005777;0043231;0043227;0043226;0005575;0043229;0044424;0044464;0005623;0005622;0044444;0005737;0042579	-	Metabolism>Lipid Metabolism>Primary bile acid biosynthesis (00120);Cellular Processes>Transport and Catabolism>Peroxisome (04146)	165dpp_UinKO;ExpressedInSertoliCells;ExpressedInAdultOvary	-	Up	-	-	yes	yes	-	-	-	-	-	-	1417208_at	6.76	6.82	6.94	6.86	6.86	7.4	7.79	8.9			6.71	6.56	5.01	4.12
Fah	"fumarylacetoacetate hydrolase"	14085	ENSMUST00000032865;ENSMUSG00000030630	Mm.3798	110	chr7,91733679,91754379,-	NM_010176	BC010767;M84145	NP_034306	P35505;Q3TY87	fumarylacetoacetase (3.7.1.2)	-	arginine catabolic process (0006527);L-phenylalanine catabolic process (0006559);tyrosine catabolic process (0006572)	0006527;0006559;0006572;0008152;0009072;0006525;0009064;0006520;0006519;0044237;0008150;0009987;0044238;0044281;0019752;0043436;0006082;0042180;0044106;0009308;0006807;0034641;0009065;0009063;0009310;0046395;0016054;0044248;0009056;0044282;0006558;0006725;0009074;0019439;0006570	magnesium ion binding (0000287);fumarylacetoacetase activity (0004334);calcium ion binding (0005509)	0000287;0003824;0004334;0005509;0016787;0046872;0043169;0043167;0005488;0003674;0016823;0016822	-	-	-	Metabolism>Amino Acid Metabolism>Tyrosine metabolism (00350);Metabolism>Xenobiotics Biodegradation and Metabolism>Styrene degradation (00643)	165dpp_UinKO;DET-SO;ExpressedInSertoliCells;ExpressedInAdultOvary	-	Up	SO	-	yes	yes	-	-	-	-	-	-	1417220_at	5.07	5.94	5.33	5.64	6.18	6.05	6.5	7.03			8.52	7.24	6.34	6.08
Tmem123	"transmembrane protein 123"	71929	ENSMUST00000052865;ENSMUSG00000050912	Mm.283293	14177	chr9,7764097,7794333,+	NM_133739	AK166444;BC010292;BC086319	NP_598500	Q91Z22	-	-	oncosis (0070267)	0070267;0045793;0008361;0032535;0090066;0065008;0065007;0008150;0070265;0008219;0009987;0016265	receptor activity (0004872)	0004872;0004871;0060089;0003674	external side of plasma membrane (0009897);integral to membrane (0016021)	0009897;0016020;0016021;0044459;0044425;0044464;0005575;0005623;0005886;0009986;0031224	-	-	165dpp_UinKO;DET-SO;ExpressedInSertoliCells;ExpressedInAdultOvary	-	Up	SO	-	yes	yes	-	-	-	-	-	-	1417222_a_at	5.2	5.11	5.01	4.46	5.16	5.85	5.81	6.8			8.82	7.57	3.9	4.5
Mmp11	"matrix metallopeptidase 11"	17385	ENSMUST00000000924;ENSMUSG00000000901	Mm.4561	38116	chr10,75385966,75395208,-	NM_008606	BC052854	NP_032632	Q02853;Q3UQT3;Q6GXA0;Q7TPW7	matrix metalloproteinase-11 (stromelysin 3) (3.4.24.-)	-	proteolysis (0006508);collagen catabolic process (0030574)	0006508;0030574;0019538;0043170;0008152;0008150;0044238;0032963;0044259;0044236;0032501;0044243	metalloendopeptidase activity (0004222);calcium ion binding (0005509);zinc ion binding (0008270)	0004222;0005509;0008233;0008237;0008270;0016787;0046872;0004175;0070011;0003824;0003674;0043169;0043167;0005488;0046914	proteinaceous extracellular matrix (0005578)	0005576;0005578;0005575;0031012;0044421	GENMAPP:Matrix_Metalloproteinases	-	165dpp_UinKO;18dpp_UinDKO;DET-SO;ExpressedInSertoliCells;ExpressedInAdultOvary;M00410	-	Up	SO	-	yes	yes	-	yes	-	-	-	-	1417234_at	4.92	5.29	4.99	4.55	5.58	5.82	6.54	5.93			10.47	8.99	3.42	4.55
Cd14	"CD14 antigen"	12475	ENSMUST00000061829;ENSMUSG00000051439	Mm.3460	493	chr18,36884718,36886399,-	NM_009841	AK169880;BC057889	NP_033971	P10810;Q3TE16;Q3U6A3;Q3UB18;Q3UE54;Q4FJP7;Q91V69;Q91VC2;Q91VD3;Q920X7;Q920X8;Q920X9	-	Leu-rich_rpt (IPR001611)	inflammatory response (0006954);immune response (0006955);response to lipopolysaccharide (0032496);positive regulation of tumor necrosis factor production (0032760);response to lipoteichoic acid (0070391)	0002237;0006954;0006955;0009607;0050896;0008150;0010033;0042221;0009617;0051707;0051704;0006952;0006950;0009611;0009605;0002376;0032496;0032760;0070391;0001819;0001817;0051239;0050789;0065007;0051240;0048518;0032680	protein binding (0005515);lipopolysaccharide binding (0001530);lipoteichoic acid binding (0070891)	0005515;0005488;0003674;0001530;0070891	plasma membrane (0005886);anchored to membrane (0031225);membrane raft (0045121);lipopolysaccharide receptor complex (0046696)	0005886;0016020;0031225;0045121;0046696;0044464;0005575;0005623;0031224;0044425;0043235;0043234;0032991;0016021	-	Environmental Information Processing>Signal Transduction>MAPK signaling pathway (04010);Cellular Processes>Cell Motility>Regulation of actin cytoskeleton (04810);Organismal Systems>Immune System>Hematopoietic cell lineage (04640);Organismal Systems>Immune System>Toll-like receptor signaling pathway (04620);Human Diseases>Infectious Diseases>Pathogenic Escherichia coli infection (05130)	165dpp_UinKO;18dpp_UinDKO;ExpressedInSertoliCells;ExpressedInAdultOvary;M00410	-	Up	-	-	yes	yes	-	yes	-	-	-	-	1417268_at	6.02	5.41	5.51	5.63	5.69	6.67	7.07	7.4			8.27	6.21	4.92	5.89
Mal	"myelin and lymphocyte protein, T-cell differentiation protein"	17153	ENSMUST00000028853;ENSMUST00000028854;ENSMUSG00000027375	Mm.39040	7827	chr2,127458962,127482019,-	NM_010762	BC006826	NP_034892	O09198	-	Marvel (IPR008253)	induction of apoptosis (0006917);myelination (0042552)	0006917;0042552;0012502;0043068;0010942;0010941;0050794;0050789;0065007;0008150;0048522;0048518;0043067;0043065;0042981;0008366;0007272;0009987;0007399;0048731;0048856;0032502;0007275;0032501;0019228;0001508;0042391;0006873;0050801;0048878;0042592;0065008;0055082;0019725;0019226;0023060;0023046;0023052;0050877;0003008;0007154	structural constituent of myelin sheath (0019911)	0019911;0005198;0003674	peripheral to membrane of membrane fraction (0000300);endoplasmic reticulum (0005783);Golgi apparatus (0005794);plasma membrane (0005886);integral to membrane (0016021);membrane raft (0045121)	0000300;0005783;0005794;0005886;0016020;0016021;0045121;0005624;0005626;0000267;0044464;0005575;0005623;0043231;0043227;0043226;0043229;0044424;0005622;0044444;0005737;0031224;0044425	-	-	165dpp_UinKO;ExpressedInAdultOvary	-	Up	-	-	-	yes	-	-	-	-	-	-	1417275_at	4.94	5.81	5.53	4.6	5.24	5.9	6.89	6.98			5.13	4.24	3.91	4.1
Mmp23	"matrix metallopeptidase 23"	26561	ENSMUST00000030937;ENSMUSG00000029061	Mm.29373	3424	chr4,155024765,155027493,-	NM_011985	AF085742	NP_036115	A2A9P7;O88676	matrix metalloproteinase-23 (CA-MMP) (3.4.24.-)	-	reproduction (0000003);proteolysis (0006508)	0000003;0006508;0008150;0019538;0043170;0008152;0044238	metalloendopeptidase activity (0004222);zinc ion binding (0008270)	0004222;0008233;0008237;0008270;0016787;0046872;0004175;0070011;0003824;0003674;0046914;0043169;0043167;0005488	proteinaceous extracellular matrix (0005578);integral to membrane (0016021);perinuclear region of cytoplasm (0048471)	0005578;0005737;0016020;0016021;0048471;0031012;0044421;0005575;0005576;0044424;0044464;0005623;0005622;0031224;0044425;0044444	GENMAPP:Matrix_Metalloproteinases	-	165dpp_UinKO;18dpp_UinDKO;DET-SO;ExpressedInSertoliCells;ExpressedInAdultOvary;M01284	-	Up	SO	-	yes	yes	-	-	-	yes	-	-	1417281_a_at	4.73	4.72	4.71	5.13	5.22	5.71	6.2	6.17			8.42	7.59	5.33	5.38
Mmp23	"matrix metallopeptidase 23"	26561	ENSMUST00000030937;ENSMUSG00000029061	Mm.29373	3424	chr4,155024765,155027493,-	NM_011985	AF085742;BC107357;BC107358	NP_036115	A2A9P7;O88676	matrix metalloproteinase-23 (CA-MMP) (3.4.24.-)	-	reproduction (0000003);proteolysis (0006508)	0000003;0006508;0008150;0019538;0043170;0008152;0044238	metalloendopeptidase activity (0004222);zinc ion binding (0008270)	0004222;0008233;0008237;0008270;0016787;0046872;0004175;0070011;0003824;0003674;0046914;0043169;0043167;0005488	proteinaceous extracellular matrix (0005578);integral to membrane (0016021);perinuclear region of cytoplasm (0048471)	0005578;0005737;0016020;0016021;0048471;0031012;0044421;0005575;0005576;0044424;0044464;0005623;0005622;0031224;0044425;0044444	GENMAPP:Matrix_Metalloproteinases	-	165dpp_UinKO;18dpp_UinDKO;DET-SO;ExpressedInSertoliCells;ExpressedInAdultOvary;M01284	-	Up	SO	-	yes	yes	-	-	-	yes	-	-	1417282_at	5.5	5.18	6.4	5.72	5.68	6.67	7.43	6.71			9.57	8.7	6.2	6.69
Lynx1	"Ly6/neurotoxin 1"	23936	-	Mm.257067	8026	chr15,74578281,74583442,-	NM_011838	AF141377;BC037541	NP_035968	Q9WVC2	-	-	synaptic transmission, cholinergic (0007271)	0007271;0007268;0007267;0007154;0009987;0008150;0023052;0023060;0023046;0019226;0050877;0003008;0032501	protein binding (0005515);ion channel inhibitor activity (0008200);acetylcholine receptor inhibitor activity (0030550)	0005515;0008200;0030550;0005488;0003674;0016248;0016247;0030547;0030545;0005057;0004871;0060089;0030548	membrane fraction (0005624);plasma membrane (0005886);anchored to membrane (0031225)	0005624;0005886;0016020;0031225;0005626;0000267;0044464;0005575;0005623;0031224;0044425	-	-	165dpp_UinKO;ExpressedInSertoliCells;ExpressedInAdultOvary;M00410	-	Up	-	-	yes	yes	-	yes	-	-	-	-	1417283_at	5.83	5.55	5.84	5.15	5.77	5.83	6.52	6.51			6.89	6.21	6.22	6.18
Tnfrsf1a	"tumor necrosis factor receptor superfamily, member 1a"	21937	ENSMUST00000032491;ENSMUSG00000030341	Mm.1258	828	chr6,125299748,125312501,+	NM_011609	L26349;BC004599;BC052675;M59377;M60468	NP_035739	P25118;Q3TVS9;Q3U479;Q4VAE0;Q6QHF0;Q6QHF1	-	-	prostaglandin metabolic process (0006693);apoptosis (0006915);inflammatory response (0006954);cell surface receptor linked signaling pathway (0007166);cytokine-mediated signaling pathway (0019221);response to lipopolysaccharide (0032496);defense response to bacterium (0042742);positive regulation of I-kappaB kinase/NF-kappaB cascade (0043123);response to ethanol (0045471);positive regulation of a…	0006693;0006915;0006952;0006954;0007165;0007166;0019221;0032496;0042742;0043123;0045471;0045766;0045944;0050729;0051291;0006692;0006690;0033559;0006631;0032787;0019752;0043436;0006082;0044237;0008152;0008150;0009987;0044281;0042180;0044255;0006629;0044238;0012501;0008219;0016265;0006950;0050896;0009611;0009605;0023060;0023046;0023052;0050794;0050789;0065007;0023033;0023034;0023049;0023038;0023036…	tumor necrosis factor receptor activity (0005031);protein complex binding (0032403)	0004872;0005031;0005515;0032403;0004871;0060089;0003674;0005035;0004888;0043120;0019955;0005488	plasma membrane (0005886);integral to membrane (0016021);protein complex (0043234);membrane raft (0045121)	0005886;0016020;0016021;0043234;0045121;0044464;0005575;0005623;0031224;0044425;0032991	GENMAPP:Apoptosis;KEGG:Apoptosis;GENMAPP:Inflammatory_Response_Pathway;GENMAPP:Prostaglandin_synthesis_regulation	Environmental Information Processing>Signal Transduction>MAPK signaling pathway (04010);Environmental Information Processing>Signaling Molecules and Interaction>Cytokine-cytokine receptor interaction (04060);Cellular Processes>Cell Growth and Death>Apoptosis (04210);Organismal Systems>Endocrine System>Adipocytokine signaling pathway (04920);Human Diseases>Neurodegenerative Diseases>Alzheimer's di…	165dpp_UinKO;18dpp_UinDKO;DET-SO;ExpressedInSertoliCells;ExpressedInAdultOvary	-	Up	SO	-	yes	yes	-	-	-	-	-	-	1417291_at	7.83	7.95	7.99	8.1	8.24	8.59	9.14	9.33			10.47	9.82	6.86	7.01
Hs6st1;LOC100047260	"heparan sulfate 6-O-sulfotransferase 1;similar to heparan sulfate 6-sulfotransferase 1"	100047260;50785	ENSMUST00000088174;ENSMUSG00000045216	Mm.213566	75051	chr1,36125226,36163291,+	NM_015818;XM_001477752	AK166962;AB024566;BC052316	NP_056633;XP_001477802	Q9QYK5	-	-	angiogenesis (0001525);heparan sulfate proteoglycan biosynthetic process (0015012);lung alveolus development (0048286);labyrinthine layer blood vessel development (0060716);carbohydrate biosynthetic process (0016051)	0001525;0015012;0048286;0060716;0048646;0032502;0008150;0009653;0048856;0048514;0001568;0001944;0048513;0048731;0007275;0032501;0030166;0006029;0009100;0044260;0043170;0008152;0044237;0009987;0009101;0034645;0009059;0009058;0044249;0030201;0006790;0044272;0030324;0030323;0035295;0060541;0048568;0009790;0060674;0001890;0060711;0001892;0001701;0043009;0009792;0016051;0005975;0044238	sulfotransferase activity (0008146)	0008146;0016740;0016782;0003824;0003674	integral to membrane (0016021)	0016020;0016021;0044464;0005575;0005623;0031224;0044425	-	-	165dpp_UinKO;0dpp_DinDKO;6dpp_DinDKO;DET-MI;ExpressedInSertoliCells;ExpressedInAdultOvary	-	Up	MI	-	yes	yes	-	-	-	-	-	-	1417293_at	4.65	5	5.07	5.1	4.93	5.86	6.66	5.95			8.04	9.29	4.71	5.03
Smpdl3b	"sphingomyelin phosphodiesterase, acid-like 3B"	100340	ENSMUST00000030709;ENSMUSG00000028885	Mm.287187	8708	chr4,132288881,132313086,-	NM_133888	BC009087	NP_598649	P58242;Q3TLX9;Q8BTC9	-	-	sphingomyelin catabolic process (0006685)	0006685;0008152;0006684;0006644;0019637;0008150;0044255;0006629;0044238;0044237;0009987;0006665;0006643;0009395;0044242;0016042;0009056;0044248;0030149;0046466	sphingomyelin phosphodiesterase activity (0004767);hydrolase activity, acting on glycosyl bonds (0016798)	0004767;0016787;0016798;0004620;0016298;0016788;0003824;0003674;0008081;0042578	extracellular space (0005615)	0005576;0005615;0005575;0044421	-	-	165dpp_UinKO;6dpp_UinDKO;18dpp_UinDKO;DET-SO;ExpressedInSertoliCells;ExpressedInAdultOvary;M00410;M01014;M01284	-	Up	SO	-	yes	yes	-	yes	yes	yes	-	-	1417300_at	5.95	6.45	5.75	5.83	6.13	6.52	7.06	7.86			9.54	8.88	4.75	5.32
Dmd	"dystrophin, muscular dystrophy"	13405	ENSMUST00000113991;ENSMUST00000113992;ENSMUST00000114000;ENSMUSG00000045103	Mm.275608	20856	chrX,80194209,82450389,+	NM_007868	M68859	NP_031894	A2A9Z0;A2A9Z1;A2A9Z2;C5I8Q2;P11531;Q3TWL4;Q3UF47;Q5U476;Q8BHM1;Q9R0A2	-	-	skeletal muscle tissue development (0007519);peptide biosynthetic process (0043043);neurotransmitter receptor metabolic process (0045213);regulation of transcription (0045449);muscle homeostasis (0046716);neuron projection morphogenesis (0048812)	0007517;0007519;0043043;0045213;0045449;0046716;0048812;0048513;0048856;0032502;0008150;0048731;0007275;0032501;0061061;0014706;0060537;0009888;0060538;0006518;0044237;0008152;0009987;0044249;0009058;0043112;0044260;0043170;0007268;0007267;0007154;0023052;0023060;0023046;0019226;0050877;0003008;0010468;0060255;0019222;0050789;0065007;0010556;0009889;0019219;0031323;0050794;0051171;0080090;0031326…	actin binding (0003779);calcium ion binding (0005509);zinc ion binding (0008270);PDZ domain binding (0030165);nitric-oxide synthase binding (0050998)	0003779;0005509;0005515;0008270;0030165;0046872;0050998;0008092;0005488;0003674;0043169;0043167;0046914;0019904;0019899	nucleus (0005634);microsome (0005792);cytoskeleton (0005856);cell surface (0009986);dystrophin-associated glycoprotein complex (0016010);Z disc (0030018);cell-substrate junction (0030055);sarcolemma (0042383);costamere (0043034);membrane raft (0045121);synapse (0045202)	0005626;0005634;0005737;0005792;0005856;0005886;0009986;0016010;0016020;0030016;0030018;0030055;0042383;0043034;0045121;0045202;0000267;0044464;0005575;0005623;0043231;0043227;0043226;0043229;0044424;0005622;0042598;0005624;0043232;0043228;0043234;0032991;0044459;0044425;0043292;0044444;0044449;0031674;0030017;0030054;0016323	GENMAPP:Striated_muscle_contraction	Human Diseases>Circulatory Diseases>Hypertrophic cardiomyopathy (HCM) (05410);Human Diseases>Circulatory Diseases>Arrhythmogenic right ventricular cardiomyopathy (ARVC) (05412);Human Diseases>Circulatory Diseases>Dilated cardiomyopathy (DCM) (05414);Human Diseases>Circulatory Diseases>Viral myocarditis (05416)	165dpp_UinKO;DET-MI;ExpressedInSertoliCells;ExpressedInAdultOvary;M00410;M01014;M01284	-	Up	MI	-	yes	yes	-	yes	yes	yes	-	-	1417307_at	5.95	5.93	5.9	5.61	5.74	6.18	6.85	7.1			8.53	8.73	4.7	5.08
Acot13	"acyl-CoA thioesterase 13"	66834	ENSMUST00000006900;ENSMUSG00000006717	Mm.2125	41273	chr13,24909817,24923394,-	NM_025790	BC018165;BC096567	NP_080066	Q4VA32;Q9CQR4	-	-	protein homotetramerization (0051289)	0051289;0051260;0051259;0006461;0065003;0022607;0016043;0008150;0044085;0043933;0070271;0051262	acyl-CoA thioesterase activity (0016291)	0016291;0016787;0016289;0016790;0016788;0003824;0003674	mitochondrion (0005739)	0005737;0005739;0044424;0044464;0005575;0005623;0005622;0043231;0043227;0043226;0043229;0044444	-	-	165dpp_UinKO;DET-MI;ExpressedInSertoliCells;ExpressedInAdultOvary	-	Up	MI	-	yes	yes	-	-	-	-	-	-	1417316_at	7.81	7.48	7.35	7.13	7.56	8.05	8.4	8.53			10.4	9.37	5.11	4.59
Cav2	"caveolin 2"	12390	ENSMUST00000000058;ENSMUSG00000000058	Mm.396075	942	chr6,17231232,17239120,+	NM_016900	AB049604;AF141322;BC023095	NP_058596	Q924U3;Q924U4;Q9WVC3	-	-	negative regulation of endothelial cell proliferation (0001937);endocytosis (0006897);vesicle fusion (0006906);mitochondrion organization (0007005);endoplasmic reticulum organization (0007029);synaptic transmission (0007268);vesicle docking (0048278);skeletal muscle fiber development (0048741);protein oligomerization (0051259);positive regulation of dopamine receptor signaling pathway (0060161);c…	0001937;0006897;0006906;0007005;0007029;0007268;0008285;0048278;0048741;0051259;0001936;0042127;0050794;0050789;0065007;0008150;0048523;0048519;0010324;0016044;0009987;0061024;0016043;0016192;0006810;0051234;0051179;0006944;0061025;0016050;0006996;0048284;0007267;0007154;0023052;0023060;0023046;0019226;0050877;0003008;0032501;0022406;0048747;0055002;0055001;0048468;0048869;0032502;0030154;0042692…	syntaxin binding (0019905);protein homodimerization activity (0042803);phosphoprotein binding (0051219);D1 dopamine receptor binding (0031748)	0005515;0019905;0042803;0051219;0005488;0003674;0000149;0042802;0046983;0031748;0050780;0001664;0005102	membrane fraction (0005624);nucleus (0005634);Golgi apparatus (0005794);lipid particle (0005811);cytosol (0005829);integral to plasma membrane (0005887);caveola (0005901);cell surface (0009986);transport vesicle (0030133);protein complex (0043234);perinuclear region of cytoplasm (0048471);extrinsic to internal side of plasma membrane (0031234)	0005622;0005624;0005634;0005737;0005794;0005811;0005829;0005886;0005887;0005901;0009986;0016020;0016021;0030133;0043234;0045121;0048471;0044464;0005575;0005623;0005626;0000267;0043231;0043227;0043226;0043229;0044424;0044444;0031224;0044425;0031226;0044459;0016023;0031410;0031982;0031988;0032991;0031234;0019897;0019898;0009898	KEGG:Integrin-mediated_cell_adhesion	Cellular Processes>Cell Communication>Focal adhesion (04510)	165dpp_UinKO;18dpp_UinDKO;DET-SO;ExpressedInSertoliCells;ExpressedInAdultOvary	-	Up	SO	-	yes	yes	-	-	-	-	-	-	1417327_at	5.98	6.03	5.6	5.5	5.96	6.22	6.56	7.42			9.66	7.75	3.85	3.84
Peg3	"paternally expressed 3"	18616	ENSMUST00000051209;ENSMUSG00000002265	Mm.389800	31363	chr7,6657599,6683132,-	NM_008817	AB003040;AF038939;AK083432;BC048778;BC072661;BC085183	NP_032843	Q0P5Y8;Q3URU2	-	-	apoptosis (0006915)	0006915;0012501;0008219;0009987;0008150;0016265	nucleic acid binding (0003676);zinc ion binding (0008270)	0003676;0008270;0046872;0005488;0003674;0046914;0043169;0043167	nucleus (0005634);cytoplasm (0005737)	0005622;0005634;0005737;0044464;0005575;0005623;0043231;0043227;0043226;0043229;0044424	-	-	165dpp_UinKO;DET-MI;ExpressedInSertoliCells;ExpressedInAdultOvary;M00410;M01284	-	Up	MI	-	yes	yes	-	yes	-	yes	-	-	1417355_at	5.31	5.55	5.04	5.1	5.99	6.19	5.62	7.31			7.62	11.64	5.77	4.26
C1qa	"complement component 1, q subcomponent, alpha polypeptide"	12259	ENSMUST00000046285;ENSMUSG00000036887	Mm.439957	7249	chr4,136451832,136454741,-	NM_007572	BC002086	NP_031598	P98086;Q3TXB1;Q3UBX7;Q9DCM6	-	-	complement activation, classical pathway (0006958);innate immune response (0045087)	0006955;0006958;0045087;0002376;0008150;0050896;0006956;0002252;0002253;0050778;0002684;0002682;0050789;0065007;0048518;0048584;0048583;0050776;0002541;0051605;0006508;0019538;0043170;0008152;0044238;0016485;0051604;0010467;0002526;0006954;0006952;0006950;0009611;0009605;0006959;0002455;0016064;0019724;0002449;0002443;0002460;0002250	-	-	extracellular region (0005576)	0005576;0005575	GENMAPP:Complement_Activation_Classical	Organismal Systems>Immune System>Complement and coagulation cascades (04610);Human Diseases>Immune System Diseases>Systemic lupus erythematosus (05322);Human Diseases>Neurodegenerative Diseases>Prion diseases (05020)	165dpp_UinKO;18dpp_UinDKO;ExpressedInSertoliCells;ExpressedInAdultOvary	-	Up	-	-	yes	yes	-	-	-	-	-	-	1417381_at	7.33	7.4	7.59	6.91	7.49	8.23	9.09	9.18			6.28	7.25	3.7	5.62
Rras2	"related RAS viral (r-ras) oncogene homolog 2"	66922	ENSMUST00000069449;ENSMUSG00000055723	Mm.276572	6945	chr7,121190297,121261298,-	NM_025846	BC003871	NP_080122	P62071;Q9CTF6	-	-	Ras protein signal transduction (0007265);cellular process (0009987);positive regulation of cell migration (0030335)	0007165;0007264;0007265;0009987;0030335;0023060;0023046;0008150;0023052;0050794;0050789;0065007;0007242;0030334;0040012;0051270;0032879;0040017;0048518;0051272;0048522	GTPase activity (0003924);protein binding (0005515);GTP binding (0005525)	0000166;0003924;0005515;0005525;0005488;0003674;0017111;0016462;0016818;0016817;0016787;0003824;0032561;0019001;0017076;0032555;0032553	intracellular (0005622);plasma membrane (0005886)	0005622;0005886;0016020;0044464;0005575;0005623	-	Environmental Information Processing>Signal Transduction>MAPK signaling pathway (04010);Cellular Processes>Cell Motility>Regulation of actin cytoskeleton (04810);Cellular Processes>Cell Communication>Tight junction (04530)	165dpp_UinKO;DET-SO;ExpressedInSertoliCells;ExpressedInAdultOvary;M00410;M01284	-	Up	SO	-	yes	yes	-	yes	-	yes	-	-	1417398_at	7.65	7.69	7.64	7.78	7.99	8.42	8.81	8.69			12.32	10.14	6.1	5.22
Elovl6	"ELOVL family member 6, elongation of long chain fatty acids (yeast)"	170439	ENSMUST00000071402;ENSMUSG00000041220	Mm.314113	11456	chr3,129235304,129341413,+	NM_130450	AB072039;AY053453	NP_569717	Q920L5	elongation of very long chain fatty acids protein 6 (2.3.1.-)	-	fatty acid elongation (0030497)	0006633;0008610;0030497;0006631;0032787;0019752;0043436;0006082;0044237;0008152;0008150;0009987;0044281;0042180;0044255;0006629;0044238;0009058;0046394;0016053;0044249;0044283	transferase activity, transferring acyl groups other than amino-acyl groups (0016747)	0016747;0016746;0016740;0003824;0003674	mitochondrion (0005739);integral to endoplasmic reticulum membrane (0030176)	0005739;0005783;0016020;0016021;0030176;0043231;0043227;0043226;0005575;0043229;0044424;0044464;0005623;0005622;0044444;0005737;0031224;0044425;0031227;0031300;0044446;0044422;0031090;0044432;0071212;0005789;0042175;0012505;0031301	-	Metabolism>Lipid Metabolism>Biosynthesis of unsaturated fatty acids (01040)	165dpp_UinKO;6dpp_UinDKO;18dpp_UinDKO;DET-SO;ExpressedInSertoliCells;ExpressedInAdultOvary	-	Up	SO	-	yes	yes	-	-	-	-	-	-	1417404_at	4.95	5.37	4.93	4.4	5.08	5.72	5.71	6.84			9.51	8.68	4.13	4.8
F3	"coagulation factor III"	14066	ENSMUST00000029771;ENSMUST00000090417;ENSMUSG00000028128	Mm.273188	1511	chr3,121426454,121437970,+	NM_010171	BC024886;BC016397;M26071	NP_034301	P20352;Q6RFS9;Q8R3Q1	-	-	positive regulation of endothelial cell proliferation (0001938);activation of plasma proteins involved in acute inflammatory response (0002541);activation of caspase activity (0006919);blood coagulation (0007596);positive regulation of platelet-derived growth factor receptor signaling pathway (0010641);positive regulation of angiogenesis (0045766);positive regulation of protein kinase B signaling…	0001938;0002541;0006919;0007596;0010641;0045766;0051897;0001936;0042127;0050794;0050789;0065007;0008150;0008284;0048522;0048518;0051605;0006508;0019538;0043170;0008152;0044238;0016485;0051604;0010467;0002526;0006954;0006952;0006950;0050896;0009611;0009605;0043280;0010952;0051345;0043085;0044093;0065009;0050790;0051336;0052547;0043281;0042981;0043067;0010941;0052548;0006915;0012501;0008219;0009987…	protease binding (0002020);phospholipid binding (0005543);cell surface binding (0043498)	0002020;0005543;0043498;0019899;0005515;0005488;0003674;0008289	extracellular space (0005615);integral to membrane (0016021);extracellular matrix (0031012)	0005615;0016020;0016021;0031012;0044421;0005575;0005576;0044464;0005623;0031224;0044425	-	Organismal Systems>Immune System>Complement and coagulation cascades (04610)	165dpp_UinKO;6dpp_DinDKO;DET-SO;ExpressedInSertoliCells;ExpressedInAdultOvary	-	Up	SO	-	yes	yes	-	-	-	-	-	-	1417408_at	4.59	4.48	4.86	4.45	4.82	5.44	5.81	6.37			9.44	8.67	4.44	3.86
Gnmt	"glycine N-methyltransferase"	14711	ENSMUST00000002846;ENSMUSG00000002769	Mm.29395	7741	chr17,46862613,46866114,-	NM_010321	BC014283;BC087960;D89664	NP_034451	A9C489;Q5I0T9;Q8C4E3;Q9QXF8	glycine N-methyltransferase (2.1.1.20)	-	glycogen metabolic process (0005977);regulation of gluconeogenesis (0006111);methionine metabolic process (0006555);one-carbon metabolic process (0006730);S-adenosylhomocysteine metabolic process (0046498);S-adenosylmethionine metabolic process (0046500);protein homotetramerization (0051289)	0005977;0006111;0006555;0006730;0046498;0046500;0051289;0006006;0019318;0005996;0006066;0044281;0008152;0008150;0044262;0005975;0044238;0044237;0009987;0006073;0044042;0005976;0043170;0044264;0044260;0006112;0015980;0006091;0010565;0031323;0019222;0050789;0065007;0050794;0010906;0010675;0006109;0080090;0031326;0009889;0043255;0000096;0006520;0006519;0019752;0043436;0006082;0042180;0044106;0009308…	folic acid binding (0005542);glycine binding (0016594);glycine N-methyltransferase activity (0017174)	0005542;0008168;0016594;0016740;0017174;0016597;0031406;0005488;0003674;0043176;0019842;0016741;0003824;0008170;0008757	nucleus (0005634);cytosol (0005829)	0005634;0005737;0005829;0043231;0043227;0043226;0005575;0043229;0044424;0044464;0005623;0005622;0044444	-	Metabolism>Amino Acid Metabolism>Glycine, serine and threonine metabolism (00260)	165dpp_UinKO	-	Up	-	-	-	-	-	-	-	-	-	-	1417422_at	4.84	5.05	4.88	4.92	5.24	5.12	5.67	7.31			4.5	4.63	5	4.61
Tcf21	"transcription factor 21"	21412	ENSMUST00000049930;ENSMUSG00000045680	Mm.16497	2414	chr10,22537069,22539949,-	NM_011545	AB009453;AF029753;AF035717;AF036945;AF047418;BC053525	NP_035675	O35437	-	-	branching involved in ureteric bud morphogenesis (0001658);transcription (0006350);sex determination (0007530);sex differentiation (0007548);epithelial cell differentiation (0030855);glomerulus development (0032835);negative regulation of transcription, DNA-dependent (0045892);positive regulation of transcription, DNA-dependent (0045893);lung alveolus development (0048286);spleen development (004…	0001657;0001658;0001763;0001822;0001944;0006350;0007530;0007548;0009887;0030855;0032835;0045449;0045892;0045893;0048286;0048536;0048557;0048608;0048732;0060425;0060426;0060435;0060541;0035295;0048856;0032502;0008150;0007275;0032501;0001656;0048513;0048731;0072001;0001655;0048754;0009653;0035239;0060562;0002009;0048729;0009888;0060429;0060675;0006139;0034641;0006807;0008152;0044237;0009987;0044238…	transcription factor activity (0003700);sequence-specific DNA binding (0043565);protein dimerization activity (0046983)	0003677;0003700;0005515;0030528;0043565;0046983;0003676;0005488;0003674	nucleus (0005634)	0005634;0043231;0043227;0043226;0005575;0043229;0044424;0044464;0005623;0005622	-	-	165dpp_UinKO;18dpp_UinDKO;DET-MI;ExpressedInSertoliCells;ExpressedInAdultOvary	-	Up	MI	-	yes	yes	-	-	-	-	-	-	1417447_at	6.61	7	6.83	6.75	7	7.33	7.62	8.15			8.29	11.62	3.23	3.69
Ifitm2	"interferon induced transmembrane protein 2"	80876	ENSMUST00000081649;ENSMUSG00000060591	Mm.379266	74574	chr7,148140737,148141940,-	NM_030694	AY082486;BC002102;BC002160;BC084679	NP_109619	Q3TIG4;Q99J93	-	-	response to biotic stimulus (0009607)	0009607;0050896;0008150	-	-	integral to membrane (0016021)	0016021;0031224;0044425;0044464;0005575;0005623;0016020	-	-	165dpp_UinKO;18dpp_UinDKO;PathologicalUpReg;DET-MI;ExpressedInSertoliCells;ExpressedInAdultOvary	-	Up	MI	-	yes	yes	-	-	-	-	-	yes	1417460_at	7.3	7.46	7.47	7.06	7.81	8.74	9.18	9.55			11.09	11.69	3.86	3.75
Cap1	"CAP, adenylate cyclase-associated protein 1 (yeast)"	12331	ENSMUST00000069533;ENSMUST00000106255;ENSMUST00000106257;ENSMUSG00000028656	Mm.8687	74572	chr4,122536133,122563304,-	NM_007598	AK154002;BC005446;BC005472	NP_031624	B1ARS0;P40124;Q3TC53;Q3U0U5;Q3UNQ0;Q3UVJ2;Q8BPT7	-	-	cell morphogenesis (0000902);ameboidal cell migration (0001667);receptor-mediated endocytosis (0006898);actin cytoskeleton organization (0030036)	0000902;0001667;0006898;0007010;0030036;0032989;0009653;0032502;0008150;0048856;0016043;0048869;0009987;0016477;0048870;0006928;0040011;0051674;0051179;0006897;0010324;0016044;0061024;0016192;0006810;0051234;0006996;0030029	actin binding (0003779)	0003779;0005488;0008092;0005515;0003674	plasma membrane (0005886);extrinsic to membrane (0019898);cortical actin cytoskeleton (0030864);extracellular region (0005576);cytosol (0005829)	0005737;0005886;0016020;0019898;0030864;0044424;0044464;0005575;0005623;0005622;0044425;0030863;0005856;0043232;0043228;0043226;0043229;0044448;0044444;0005938;0044430;0044446;0044422;0015629;0005576;0005829	-	-	165dpp_UinKO;0dpp_UinDKO;6dpp_UinDKO;18dpp_UinDKO;ExpressedInSertoliCells;ExpressedInAdultOvary;M01014;M01284	-	Up	-	-	yes	yes	-	-	yes	yes	-	-	1417461_at	9.3	9.64	9.68	6.05	8.73	9.47	8.5	9.57			10.67	10.18	10.42	8.92
Cap1	"CAP, adenylate cyclase-associated protein 1 (yeast)"	12331	ENSMUST00000069533;ENSMUST00000106255;ENSMUST00000106257;ENSMUSG00000028656	Mm.8687	74572	chr4,122536133,122563304,-	NM_007598	AK154002;BC005446;BC005472;L12367	NP_031624	B1ARS0;P40124;Q3TC53;Q3U0U5;Q3UNQ0;Q3UVJ2;Q8BPT7	-	-	cell morphogenesis (0000902);ameboidal cell migration (0001667);receptor-mediated endocytosis (0006898);actin cytoskeleton organization (0030036)	0000902;0001667;0006898;0007010;0030036;0032989;0009653;0032502;0008150;0048856;0016043;0048869;0009987;0016477;0048870;0006928;0040011;0051674;0051179;0006897;0010324;0016044;0061024;0016192;0006810;0051234;0006996;0030029	actin binding (0003779)	0003779;0005488;0008092;0005515;0003674	plasma membrane (0005886);extrinsic to membrane (0019898);cortical actin cytoskeleton (0030864);extracellular region (0005576);cytosol (0005829)	0005737;0005886;0016020;0019898;0030864;0044424;0044464;0005575;0005623;0005622;0044425;0030863;0005856;0043232;0043228;0043226;0043229;0044448;0044444;0005938;0044430;0044446;0044422;0015629;0005576;0005829	-	-	165dpp_UinKO;0dpp_UinDKO;6dpp_UinDKO;18dpp_UinDKO;ExpressedInSertoliCells;ExpressedInAdultOvary;M01014;M01284	-	Up	-	-	yes	yes	-	-	yes	yes	-	-	1417462_at	8.5	8.81	9.08	4.92	8.1	8.74	7.65	8.78			10.29	9.5	9.9	8.63
Ramp1	"receptor (calcitonin) activity modifying protein 1"	51801	ENSMUST00000097648;ENSMUSG00000034353	Mm.3272	4275	chr1,93076616,93120255,+	NM_016894;NM_178401	AB019046;AF146522;AF209904;AJ314840;BC012644	NP_058590;NP_848488	Q3TNJ3;Q3UNB0;Q8VII7;Q9CT60;Q9WTJ5	-	-	intracellular protein transport (0006886);G-protein coupled receptor protein signaling pathway (0007186);regulation of G-protein coupled receptor protein signaling pathway (0008277)	0006810;0006886;0007186;0008277;0051234;0008150;0051179;0015031;0045184;0008104;0033036;0046907;0051649;0051641;0009987;0034613;0070727;0007166;0023033;0023052;0009966;0010646;0050794;0050789;0065007;0023051	protein transporter activity (0008565);coreceptor, soluble ligand activity (0015027)	0004872;0008565;0015027;0004871;0060089;0003674;0022892;0005215;0015026	integral to membrane (0016021)	0016020;0016021;0044464;0005575;0005623;0031224;0044425	GENMAPP:Smooth_muscle_contraction	Organismal Systems>Circulatory System>Vascular smooth muscle contraction (04270)	165dpp_UinKO;0dpp_UinDKO;6dpp_UinDKO;18dpp_UinDKO;ExpressedInSertoliCells;ExpressedInAdultOvary	-	Up	-	-	yes	yes	-	-	-	-	-	-	1417481_at	6.26	7.21	6.63	6.88	7.25	8.03	8.3	7.58			7.11	5.52	6.04	5.49
Ctsb	"cathepsin B"	13030	ENSMUST00000006235;ENSMUSG00000021939	Mm.236553	37550	chr14,63741294,63764760,+	NM_007798	M14222;BC006656	NP_031824	P10605;Q3TC17;Q3TVS6;Q6LAF6	cathepsin B (3.4.22.1)	-	proteolysis (0006508);response to wounding (0009611);regulation of catalytic activity (0050790)	0006508;0009611;0050790;0019538;0043170;0008152;0008150;0044238;0006950;0050896;0009605;0065009;0065007	cysteine-type endopeptidase activity (0004197);kininogen binding (0030984);peptide binding (0042277)	0004197;0008233;0008234;0016787;0030984;0042277;0004175;0070011;0003824;0003674;0005515;0005488	extracellular region (0005576);soluble fraction (0005625);mitochondrion (0005739);lysosome (0005764);external side of plasma membrane (0009897);apical plasma membrane (0016324);melanosome (0042470)	0005576;0005625;0005739;0005764;0009897;0016324;0042470;0005575;0000267;0044464;0005623;0043231;0043227;0043226;0043229;0044424;0005622;0044444;0005737;0000323;0005773;0044459;0044425;0016020;0005886;0009986;0045177;0048770;0016023;0031410;0031982;0031988	-	Cellular Processes>Transport and Catabolism>Lysosome (04142);Organismal Systems>Immune System>Antigen processing and presentation (04612)	165dpp_UinKO;18dpp_UinDKO;DET-MI;ExpressedInSertoliCells;ExpressedInAdultOvary;M00410;M01284	-	Up	MI	-	yes	yes	-	yes	-	yes	-	-	1417490_at	9.08	9.38	9.01	8.99	9.2	9.94	10.38	11.13			12.24	11.3	6.26	6.48
Ctsb	"cathepsin B"	13030	-	Mm.236553	37550	chr14,63741294,63764760,+	NM_007798	M14222	NP_031824	P10605;Q3TC17;Q3TVS6;Q6LAF6	cathepsin B (3.4.22.1)	-	proteolysis (0006508);response to wounding (0009611);regulation of catalytic activity (0050790)	0006508;0009611;0050790;0019538;0043170;0008152;0008150;0044238;0006950;0050896;0009605;0065009;0065007	cysteine-type endopeptidase activity (0004197);kininogen binding (0030984);peptide binding (0042277)	0004197;0008233;0008234;0016787;0030984;0042277;0004175;0070011;0003824;0003674;0005515;0005488	extracellular region (0005576);soluble fraction (0005625);mitochondrion (0005739);lysosome (0005764);external side of plasma membrane (0009897);apical plasma membrane (0016324);melanosome (0042470)	0005576;0005625;0005739;0005764;0009897;0016324;0042470;0005575;0000267;0044464;0005623;0043231;0043227;0043226;0043229;0044424;0005622;0044444;0005737;0000323;0005773;0044459;0044425;0016020;0005886;0009986;0045177;0048770;0016023;0031410;0031982;0031988	-	Cellular Processes>Transport and Catabolism>Lysosome (04142);Organismal Systems>Immune System>Antigen processing and presentation (04612)	165dpp_UinKO;18dpp_UinDKO;DET-SO;ExpressedInSertoliCells;ExpressedInAdultOvary;M00410;M01284	-	Up	SO	-	yes	yes	-	yes	-	yes	-	-	1417491_at	5.09	5.47	5.44	5.09	5.45	6.3	6.9	7.2			7.53	6.98	4.11	4.1
Ctsb	"cathepsin B"	13030	-	Mm.236553	37550	chr14,63741294,63764760,+	NM_007798	M14222	NP_031824	P10605;Q3TC17;Q3TVS6;Q6LAF6	cathepsin B (3.4.22.1)	-	proteolysis (0006508);response to wounding (0009611);regulation of catalytic activity (0050790)	0006508;0009611;0050790;0019538;0043170;0008152;0008150;0044238;0006950;0050896;0009605;0065009;0065007	cysteine-type endopeptidase activity (0004197);kininogen binding (0030984);peptide binding (0042277)	0004197;0008233;0008234;0016787;0030984;0042277;0004175;0070011;0003824;0003674;0005515;0005488	extracellular region (0005576);soluble fraction (0005625);mitochondrion (0005739);lysosome (0005764);external side of plasma membrane (0009897);apical plasma membrane (0016324);melanosome (0042470)	0005576;0005625;0005739;0005764;0009897;0016324;0042470;0005575;0000267;0044464;0005623;0043231;0043227;0043226;0043229;0044424;0005622;0044444;0005737;0000323;0005773;0044459;0044425;0016020;0005886;0009986;0045177;0048770;0016023;0031410;0031982;0031988	-	Cellular Processes>Transport and Catabolism>Lysosome (04142);Organismal Systems>Immune System>Antigen processing and presentation (04612)	165dpp_UinKO;18dpp_UinDKO;DET-SO;ExpressedInSertoliCells;ExpressedInAdultOvary;M00410;M01284	-	Up	SO	-	yes	yes	-	yes	-	yes	-	-	1417492_at	5.59	6.14	5.82	5.38	6.29	6.94	7.48	7.88			8.44	7.35	3.61	3.64
Cp	"ceruloplasmin"	12870	ENSMUST00000003714;ENSMUST00000091309;ENSMUST00000108325;ENSMUST00000108327;ENSMUST00000108328;ENSMUST00000108329;ENSMUSG00000003617	Mm.13787	75	chr3,19857057,19909746,+	NM_001042611;NM_007752	BB332449;AK014835;BC062957;DQ336396;U49430	NP_001036076;NP_031778	Q2F3J4;Q61147;Q8BU82;Q8BV37	ferroxidase (1.16.3.1)	Cu-oxidase_3 (IPR011707)	copper ion transport (0006825);oxidation reduction (0055114)	0006810;0006811;0006825;0055114;0051234;0008150;0051179;0000041;0030001;0006812;0008152	ferroxidase activity (0004322);copper ion binding (0005507)	0004322;0005507;0016491;0046872;0016724;0016722;0003824;0003674;0046914;0043169;0043167;0005488	extracellular space (0005615)	0005576;0005615;0005575;0044421	-	Metabolism>Metabolism of Cofactors and Vitamins>Porphyrin and chlorophyll metabolism (00860)	165dpp_UinKO;DET-SO;ExpressedInSertoliCells;ExpressedInAdultOvary;M00410;M01014;M01284	-	Up	SO	-	yes	yes	-	yes	yes	yes	-	-	1417494_a_at	6.89	6.98	7.04	6.83	6.99	7.41	8.1	8.72			10.03	7.82	6.48	6.52
Cp	"ceruloplasmin"	12870	ENSMUST00000003714;ENSMUST00000091309;ENSMUST00000108325;ENSMUST00000108327;ENSMUST00000108328;ENSMUST00000108329;ENSMUSG00000003617	Mm.13787	75	chr3,19857057,19909746,+	NM_001042611;NM_007752	BB332449;AK014835;BC062957;DQ336396;U49430	NP_001036076;NP_031778	Q2F3J4;Q61147;Q8BU82;Q8BV37	ferroxidase (1.16.3.1)	Cu-oxidase_3 (IPR011707)	copper ion transport (0006825);oxidation reduction (0055114)	0006810;0006811;0006825;0055114;0051234;0008150;0051179;0000041;0030001;0006812;0008152	ferroxidase activity (0004322);copper ion binding (0005507)	0004322;0005507;0016491;0046872;0016724;0016722;0003824;0003674;0046914;0043169;0043167;0005488	extracellular space (0005615)	0005576;0005615;0005575;0044421	-	Metabolism>Metabolism of Cofactors and Vitamins>Porphyrin and chlorophyll metabolism (00860)	165dpp_UinKO;DET-SO;ExpressedInSertoliCells;ExpressedInAdultOvary;M00410;M01014;M01284	-	Up	SO	-	yes	yes	-	yes	yes	yes	-	-	1417495_x_at	6.15	6.01	6.34	6.35	6.09	7.21	7.58	8.27			9.85	7.77	5.57	5.35
Cp	"ceruloplasmin"	12870	ENSMUST00000003714;ENSMUST00000091309;ENSMUST00000108325;ENSMUST00000108327;ENSMUST00000108328;ENSMUST00000108329;ENSMUSG00000003617	Mm.13787	75	chr3,19857057,19909746,+	NM_001042611;NM_007752	BB332449;AK014835;AK149523;BC062957;DQ336396;U49430	NP_001036076;NP_031778	Q2F3J4;Q61147;Q8BU82;Q8BV37	ferroxidase (1.16.3.1)	Cu-oxidase (IPR001117);Cu-oxidase_3 (IPR011707)	copper ion transport (0006825);oxidation reduction (0055114)	0006810;0006811;0006825;0055114;0051234;0008150;0051179;0000041;0030001;0006812;0008152	ferroxidase activity (0004322);copper ion binding (0005507)	0004322;0005507;0016491;0046872;0016724;0016722;0003824;0003674;0046914;0043169;0043167;0005488	extracellular space (0005615)	0005576;0005615;0005575;0044421	-	Metabolism>Metabolism of Cofactors and Vitamins>Porphyrin and chlorophyll metabolism (00860)	165dpp_UinKO;DET-SO;ExpressedInSertoliCells;ExpressedInAdultOvary;M00410;M01014;M01284	-	Up	SO	-	yes	yes	-	yes	yes	yes	-	-	1417496_at	5.06	5.44	5.93	4.92	5.53	5.71	6.13	7.15			9.08	7.06	4.21	3.65
Tgm2	"transglutaminase 2, C polypeptide"	21817	ENSMUST00000047109;ENSMUST00000103122;ENSMUSG00000037820	Mm.330731	3391	chr2,157942139,157972152,-	NM_009373	BC016492;M55154	NP_033399	A2ACF8;P21981	transglutaminase 2 (2.3.2.13)	-	blood vessel remodeling (0001974);induction of apoptosis (0006917);isopeptide cross-linking via N6-(L-isoglutamyl)-L-lysine (0018153);positive regulation of I-kappaB kinase/NF-kappaB cascade (0043123);positive regulation of cell adhesion (0045785);positive regulation of smooth muscle cell proliferation (0048661);positive regulation of inflammatory response (0050729);protein homooligomerization (0…	0001974;0006917;0007186;0007200;0018149;0018153;0043123;0045785;0048661;0050729;0051260;0051482;0060445;0060662;0048771;0032501;0008150;0048514;0009653;0032502;0048856;0001568;0001944;0048513;0048731;0007275;0012502;0043068;0010942;0010941;0050794;0050789;0065007;0048522;0048518;0043067;0043065;0042981;0007166;0023033;0023052;0007202;0010863;0010518;0010517;0060191;0051336;0050790;0065009;0060193…	protein-glutamine gamma-glutamyltransferase activity (0003810);calcium ion binding (0005509);GTP binding (0005525);acyltransferase activity (0008415);protein domain specific binding (0019904)	0003810;0005509;0005525;0008415;0016740;0019904;0046872;0016755;0016746;0003824;0003674;0043169;0043167;0005488;0032561;0019001;0017076;0000166;0032555;0032553;0016747;0005515	proteinaceous extracellular matrix (0005578);mitochondrion (0005739);cytosol (0005829);plasma membrane (0005886)	0005578;0005737;0005739;0005829;0005886;0016020;0031012;0044421;0005575;0005576;0044424;0044464;0005623;0005622;0043231;0043227;0043226;0043229;0044444	-	Human Diseases>Neurodegenerative Diseases>Huntington's disease (05016)	165dpp_UinKO;DET-MI;ExpressedInSertoliCells;ExpressedInAdultOvary	-	Up	MI	-	yes	yes	-	-	-	-	-	-	1417500_a_at	7.34	7.7	7.81	7.49	7.7	8.68	9.41	9.17			11.14	10.21	4.55	4.74
LOC100046775;Slc35a1	"similar to CMP-sialic acid transporter;solute carrier family 35 (CMP-sialic acid transporter), member 1"	100046775;24060	ENSMUST00000108138;ENSMUST00000029970;ENSMUSG00000028293	Mm.281885	38181	chr4,34610504,34634676,-	NM_011895;XM_001476786	BC012252	NP_036025;XP_001476836	A2AT43;A2AT44;Q61420	-	UAA (IPR013657)	nucleotide-sugar transport (0015780)	0006810;0008643;0015780;0051234;0008150;0051179	nucleotide-sugar transmembrane transporter activity (0005338);sugar:hydrogen symporter activity (0005351)	0005338;0005351;0015144;0022891;0022857;0005215;0003674;0022892;0005402;0015294;0008324;0015075;0015293;0015291;0022804;0015295;0051119	Golgi membrane (0000139);integral to membrane (0016021)	0000139;0005794;0016020;0016021;0031090;0044464;0005575;0005623;0044422;0043226;0043227;0044431;0044444;0044424;0005622;0005737;0044446;0043229;0043231;0012505;0031224;0044425	-	-	165dpp_UinKO;DET-MI;ExpressedInSertoliCells;ExpressedInAdultOvary	-	Up	MI	-	yes	yes	-	-	-	-	-	-	1417538_at	6.5	6.25	5.88	6.12	6.45	6.78	6.92	7.25			8.74	8.54	4.38	3.77
Elf1	"E74-like factor 1"	13709	ENSMUST00000040131;ENSMUST00000088767;ENSMUST00000110835;ENSMUSG00000036461	Mm.20938	7303	chr14,79935923,79982301,+	NM_007920	BC057134;U19617	NP_031946	Q05CC0;Q3TUU8;Q3TWW5;Q3U1B2;Q3UQ47;Q3V1H4;Q60775;Q61048;Q78E74	-	-	regulation of cytokine production (0001817);transcription (0006350);mRNA processing (0006397);RNA splicing (0008380);positive regulation of transcription from RNA polymerase II promoter (0045944);negative regulation of T cell receptor signaling pathway (0050860)	0001817;0006350;0006355;0006397;0008380;0045449;0045944;0050860;0051239;0050789;0065007;0008150;0006139;0034641;0006807;0008152;0044237;0009987;0044238;0034645;0009059;0009058;0043170;0044249;0044260;0010467;0010468;0060255;0019222;0010556;0009889;0019219;0031323;0050794;0051171;0080090;0031326;0051252;0006396;0016070;0016071;0006357;0045893;0045941;0010557;0009891;0009893;0048518;0010604;0010628…	transcription factor activity (0003700);protein binding (0005515);zinc ion binding (0008270);transcription repressor activity (0016564);sequence-specific DNA binding (0043565)	0003676;0003677;0003700;0005515;0008270;0016564;0043565;0046872;0005488;0003674;0030528;0046914;0043169;0043167	spliceosomal complex (0005681);cytoplasm (0005737);nuclear speck (0016607)	0005634;0005681;0005737;0016607;0043231;0043227;0043226;0005575;0043229;0044424;0044464;0005623;0005622;0030529;0032991;0044428;0044446;0044422;0016604;0044451;0005654;0031981;0070013;0043233;0031974	REACTOME:mRNA_processing_binding	-	165dpp_UinKO;18dpp_UinDKO;DET-SO;ExpressedInSertoliCells;ExpressedInAdultOvary;M00410;M01014;M01284	-	Up	SO	-	yes	yes	-	yes	yes	yes	-	-	1417540_at	4.06	4.26	4.02	4.16	4.86	5.04	5.02	6.24			7.76	7.26	3.7	2.9
Apoc1	"apolipoprotein C-I"	11812	ENSMUST00000045035;ENSMUST00000108451;ENSMUSG00000040564	Mm.182440	1244	chr7,20274830,20277922,-	NM_007469;NM_001110009	BC019398;BC035445;BC094638	NP_001103479;NP_031495	P34928	-	-	triglyceride metabolic process (0006641);cholesterol metabolic process (0008203);negative regulation of phosphatidylcholine catabolic process (0010900);negative regulation of very-low-density lipoprotein particle clearance (0010916);negative regulation of cholesterol transport (0032375);cholesterol efflux (0033344);phospholipid efflux (0033700);chylomicron remnant clearance (0034382);lipoprotein …	0006641;0006810;0006869;0008203;0010900;0010916;0032375;0033344;0033700;0034382;0042157;0045717;0048261;0051005;0006639;0006638;0044255;0006629;0044238;0008152;0008150;0044237;0009987;0006662;0018904;0044281;0046486;0051234;0051179;0010876;0033036;0016125;0006066;0008202;0010899;0033238;0031323;0019222;0050789;0065007;0050794;0051171;0060696;0031329;0009894;0050994;0019216;0080090;0031330;0009895…	phospholipase inhibitor activity (0004859);fatty acid binding (0005504)	0004859;0005504;0055102;0004857;0030234;0003674;0008289;0005488;0033293;0031406	endoplasmic reticulum (0005783);very-low-density lipoprotein particle (0034361);high-density lipoprotein particle (0034364)	0005576;0005783;0034361;0034364;0005575;0043231;0043227;0043226;0043229;0044424;0044464;0005623;0005622;0044444;0005737;0034385;0034358;0032994;0032991;0044421;0005615	-	-	165dpp_UinKO;18dpp_UinDKO;ExpressedInSertoliCells;ExpressedInAdultOvary	-	Up	-	-	yes	yes	-	-	-	-	-	-	1417561_at	8.94	8.14	8.42	8.72	8.8	8.8	10.19	11.49			6.06	6.56	5.65	5.92
Cxcl12	"chemokine (C-X-C motif) ligand 12"	20315	ENSMUST00000073043;ENSMUST00000112871;ENSMUSG00000061353	Mm.303231	507	chr6,117118596,117131385,+	NM_013655;NM_001012477;NM_021704	D43805;L12030	NP_001012495;NP_038683;NP_068350	P40224;Q4FJL5	-	-	patterning of blood vessels (0001569);response to hypoxia (0001666);ameboidal cell migration (0001667);neuron migration (0001764);positive regulation of endothelial cell proliferation (0001938);chemotaxis (0006935);immune response (0006955);germ cell development (0007281);motor axon guidance (0008045);adult locomotory behavior (0008344);germ cell migration (0008354);response to radiation (0009314…	0001569;0001666;0001667;0001764;0001938;0006935;0006955;0007281;0007420;0008045;0008344;0008354;0009314;0009408;0009612;0022029;0030334;0030335;0031100;0033603;0042098;0043434;0045666;0048842;0050930;0051929;0007389;0032502;0008150;0007275;0032501;0048754;0001763;0009653;0048856;0035239;0035295;0001525;0048646;0048514;0001568;0001944;0048513;0048731;0006950;0050896;0070482;0042221;0016477;0048870…	chemokine activity (0008009);growth factor activity (0008083)	0005125;0008009;0008083;0005102;0005515;0005488;0003674;0042379;0001664;0005126	extracellular space (0005615);plasma membrane (0005886)	0005576;0005615;0005886;0005575;0044421;0016020;0044464;0005623	-	Environmental Information Processing>Signaling Molecules and Interaction>Cytokine-cytokine receptor interaction (04060);Organismal Systems>Immune System>Leukocyte transendothelial migration (04670);Organismal Systems>Immune System>Intestinal immune network for IgA production (04672);Organismal Systems>Immune System>Chemokine signaling pathway (04062)	165dpp_UinKO;18dpp_UinDKO;DET-MI;ExpressedInSertoliCells;ExpressedInAdultOvary	-	Up	MI	-	yes	yes	-	-	-	-	-	-	1417574_at	6.38	6.7	6.32	6.11	6.63	6.71	7.1	7.48			7.73	8.74	4.57	5.36
Selenbp1	"selenium binding protein 1"	20341	ENSMUSG00000068874	Mm.196558	2930	chr3,94736993,94748680,+	NM_019414;NM_009150	BC011202	NP_033176	P17563	-	-	protein transport (0015031);brown fat cell differentiation (0050873)	0006810;0015031;0050873;0051234;0008150;0051179;0045184;0008104;0033036;0045444;0030154;0048869;0009987;0032502	selenium binding (0008430)	0008430;0005488;0003674	nucleus (0005634);cytosol (0005829);extrinsic to membrane (0019898)	0005634;0005737;0005829;0016020;0019898;0043231;0043227;0043226;0005575;0043229;0044424;0044464;0005623;0005622;0044444;0044425	-	-	165dpp_UinKO;18dpp_UinDKO;DET-MI;ExpressedInSertoliCells;ExpressedInAdultOvary	-	Up	MI	-	yes	yes	-	-	-	-	-	-	1417580_s_at	7.62	7.6	7.54	7.67	7.56	8.09	8.38	9.24			6.21	9.03	4.96	4.17
Cyp27a1	"cytochrome P450, family 27, subfamily a, polypeptide 1"	104086	ENSMUST00000027356;ENSMUSG00000026170	Mm.85083	36040	chr1,74759751,74784466,+	NM_024264	BC002183;BC055028	NP_077226	Q99LX3;Q9DBG1	cytochrome P450, family 27, subfamily A (cholestanetriol 26-monooxygenase) (1.14.13.15)	-	cholesterol metabolic process (0008203);oxidation reduction (0055114)	0008203;0055114;0016125;0006066;0044281;0008152;0008150;0008202;0006629;0044238	electron carrier activity (0009055);heme binding (0020037);vitamin D3 25-hydroxylase activity (0030343);cholesterol 26-hydroxylase activity (0031073);cholestanetriol 26-monooxygenase activity (0047749)	0004497;0005506;0009055;0016491;0020037;0030343;0031073;0046872;0047749;0003824;0003674;0046914;0043169;0043167;0005488;0046906;0070643;0008395;0016709;0016705	mitochondrial inner membrane (0005743)	0005739;0005743;0016020;0031966;0043231;0043227;0043226;0005575;0043229;0044424;0044464;0005623;0005622;0044444;0005737;0019866;0031090;0044422;0031967;0031975;0044446;0044429;0005740	-	Metabolism>Lipid Metabolism>Primary bile acid biosynthesis (00120);Organismal Systems>Endocrine System>PPAR signaling pathway (03320)	165dpp_UinKO;18dpp_UinDKO;DET-MI;ExpressedInSertoliCells;ExpressedInAdultOvary	-	Up	MI	-	yes	yes	-	-	-	-	-	-	1417590_at	7.56	7.47	7.48	7.35	7.58	7.96	8.38	8.66			7.72	9.13	5.74	6.5
Camk1	"calcium/calmodulin-dependent protein kinase I"	52163	ENSMUST00000032409;ENSMUSG00000030272	Mm.277373	117458	chr6,113284118,113293933,-	NM_133926	BC014825	NP_598687	Q3TDH8;Q3UY68;Q8BJA6;Q91YS8	calcium/calmodulin-dependent protein kinase I (2.7.11.17)	Tyr_prot_kinase_cat_dom (IPR001245)	protein amino acid phosphorylation (0006468);nucleocytoplasmic transport (0006913);signal transduction (0007165);nervous system development (0007399);cell differentiation (0030154)	0006468;0006913;0007165;0007275;0007399;0030154;0016310;0006796;0006793;0044237;0008152;0008150;0009987;0043687;0006464;0043412;0043170;0044267;0019538;0044238;0044260;0051169;0046907;0006810;0051234;0051179;0051649;0051641;0023060;0023046;0023052;0050794;0050789;0065007;0032501;0032502;0048731;0048856;0048869	calmodulin-dependent protein kinase activity (0004683);calmodulin binding (0005516);ATP binding (0005524)	0000166;0003824;0004672;0004674;0004683;0005515;0005516;0005524;0016301;0016740;0005488;0003674;0016772;0016773;0032559;0030554;0001883;0001882;0017076;0032555;0032553	nucleus (0005634);cytoplasm (0005737);calcium- and calmodulin-dependent protein kinase complex (0005954)	0005634;0005737;0005954;0043231;0043227;0043226;0005575;0043229;0044424;0044464;0005623;0005622;0043234;0032991	GENMAPP:Calcium_regulation_in_cardiac_cells	-	165dpp_UinKO;18dpp_UinDKO;DET-SO;ExpressedInSertoliCells;ExpressedInAdultOvary;M00410	-	Up	SO	-	yes	yes	-	yes	-	-	-	-	1417604_at	3.73	4.14	4.19	4.09	4.01	4.62	5.57	5.19			8.22	7.44	3.57	3.96
Camk1	"calcium/calmodulin-dependent protein kinase I"	52163	ENSMUST00000032409;ENSMUSG00000030272	Mm.277373	117458	chr6,113284118,113293933,-	NM_133926	BC014825;BC042494	NP_598687	Q3TDH8;Q3UY68;Q8BJA6;Q91YS8	calcium/calmodulin-dependent protein kinase I (2.7.11.17)	Tyr_prot_kinase_cat_dom (IPR001245)	protein amino acid phosphorylation (0006468);nucleocytoplasmic transport (0006913);signal transduction (0007165);nervous system development (0007399);cell differentiation (0030154)	0006468;0006913;0007165;0007275;0007399;0030154;0016310;0006796;0006793;0044237;0008152;0008150;0009987;0043687;0006464;0043412;0043170;0044267;0019538;0044238;0044260;0051169;0046907;0006810;0051234;0051179;0051649;0051641;0023060;0023046;0023052;0050794;0050789;0065007;0032501;0032502;0048731;0048856;0048869	calmodulin-dependent protein kinase activity (0004683);calmodulin binding (0005516);ATP binding (0005524)	0000166;0003824;0004672;0004674;0004683;0005515;0005516;0005524;0016301;0016740;0005488;0003674;0016772;0016773;0032559;0030554;0001883;0001882;0017076;0032555;0032553	nucleus (0005634);cytoplasm (0005737);calcium- and calmodulin-dependent protein kinase complex (0005954)	0005634;0005737;0005954;0043231;0043227;0043226;0005575;0043229;0044424;0044464;0005623;0005622;0043234;0032991	GENMAPP:Calcium_regulation_in_cardiac_cells	-	165dpp_UinKO;18dpp_UinDKO;DET-SO;ExpressedInSertoliCells;ExpressedInAdultOvary;M00410	-	Up	SO	-	yes	yes	-	yes	-	-	-	-	1417605_s_at	4.5	4.81	4.18	4.57	4.68	5.49	6.3	6.01			8.45	7.64	5.48	6.01
Ube2a	"ubiquitin-conjugating enzyme E2A, RAD6 homolog (S. cerevisiae)"	22209	-	Mm.395649	68308	chrX,34414287,34424221,+	NM_019668	BG868960;BC026053	NP_062642	Q3TQ27;Q3TUV9;Q3UCS1;Q8VH44;Q9Z255	ubiquitin-conjugating enzyme E2 A (6.3.2.19)	-	in utero embryonic development (0001701);DNA repair (0006281);positive regulation of cell proliferation (0008284);response to UV (0009411);modification-dependent protein catabolic process (0019941);histone H2A ubiquitination (0033522);regulation of protein metabolic process (0051246);protein autoubiquitination (0051865);maternal process involved in female pregnancy (0060135)	0001701;0006281;0006974;0008284;0009411;0019941;0033522;0043687;0051246;0051865;0060135;0043009;0009792;0009790;0032502;0008150;0007275;0032501;0006259;0006139;0034641;0006807;0008152;0044237;0009987;0044238;0044260;0043170;0033554;0006950;0050896;0051716;0042127;0050794;0050789;0065007;0048522;0048518;0009416;0009314;0009628;0043632;0044265;0009057;0009056;0044248;0051603;0006508;0019538;0044257…	ubiquitin-protein ligase activity (0004842);ATP binding (0005524);ubiquitin protein ligase binding (0031625)	0000166;0004842;0005515;0005524;0016874;0019787;0031625;0005488;0003674;0016881;0016879;0003824;0032559;0030554;0001883;0001882;0017076;0032555;0032553;0019899	XY body (0001741)	0000785;0000790;0001741;0044427;0044446;0044422;0005575;0043226;0044424;0044464;0005623;0005622;0043229;0005694;0043232;0043228;0044454;0044428;0005634;0043231;0043227;0000228;0001739;0005720;0000792;0000803	GENMAPP:Proteasome_Degradation	Genetic Information Processing>Folding, Sorting and Degradation>Ubiquitin mediated proteolysis (04120)	165dpp_UinKO;18dpp_UinDKO;DET-MI;ExpressedInSertoliCells;ExpressedInAdultOvary	-	Up	MI	-	yes	yes	-	-	-	-	-	-	1417609_at	5.3	5.22	4.97	5.08	4.89	5.51	5.77	6.33			7.91	7.8	3.42	4.01
Itih2	"inter-alpha trypsin inhibitor, heavy chain 2"	16425	ENSMUST00000042290;ENSMUSG00000037254	Mm.182043	1668	chr2,10016216,10053023,-	NM_010582	BC034341	NP_034712	Q3UEG7;Q61703;Q8K016	-	-	hyaluronan metabolic process (0030212)	0030212;0030203;0006022;0005976;0005975;0044238;0008152;0008150;0043170;0009308;0006807	serine-type endopeptidase inhibitor activity (0004867)	0004867;0030414;0004866;0004857;0030234;0003674	extracellular region (0005576)	0005576;0005575	-	-	165dpp_UinKO;18dpp_UinDKO;ExpressedInAdultOvary	-	Up	-	-	-	yes	-	-	-	-	-	-	1417618_at	6.55	6.76	6.68	6.42	6.9	7.42	7.15	8.49			4.44	5.91	5.08	5.24
Nab1	"Ngfi-A binding protein 1"	17936	ENSMUST00000069792;ENSMUSG00000002881	Mm.25903	4352	chr1,52514138,52557292,-	NM_008667	AK018122;BC016886	NP_032693	Q61122;Q99J24;Q9CU49	-	Nab1_C (IPR006986)	endochondral ossification (0001958);transcription (0006350);Schwann cell differentiation (0014037);negative regulation of transcription (0016481);myelination (0042552);regulation of epidermis development (0045682)	0001958;0006350;0014037;0016481;0042552;0045449;0045682;0001503;0032502;0008150;0060348;0048856;0001501;0048731;0007275;0032501;0060350;0060349;0009653;0048705;0009887;0048513;0006139;0034641;0006807;0008152;0044237;0009987;0044238;0034645;0009059;0009058;0043170;0044249;0044260;0010467;0010001;0030154;0048869;0042063;0022008;0007399;0007422;0010558;0009890;0009889;0019222;0050789;0065007;0009892…	transcription repressor activity (0016564)	0016564;0030528;0003674	nucleus (0005634);Golgi apparatus (0005794);plasma membrane (0005886)	0005634;0005794;0005886;0043231;0043227;0043226;0005575;0043229;0044424;0044464;0005623;0005622;0044444;0005737;0016020	-	-	165dpp_UinKO;DET-MI;ExpressedInSertoliCells;ExpressedInAdultOvary;M01014;M01284	-	Up	MI	-	yes	yes	-	-	yes	yes	-	-	1417624_at	8.22	8.13	8.01	8.12	8.3	8.57	8.82	9.37			10.31	9.41	4.93	4.4
Prodh	"proline dehydrogenase"	19125	ENSMUST00000003620;ENSMUSG00000003526	Mm.28456	40764	chr16,18071818,18089281,-	NM_011172	-	NP_035302	A0JLW6;Q3UNR4;Q9QX61;Q9WU79	proline dehydrogenase (1.5.99.8)	-	glutamate biosynthetic process (0006537);proline catabolic process (0006562);oxidation reduction (0055114)	0006537;0006560;0006562;0055114;0006536;0009064;0006520;0006519;0044237;0008152;0008150;0009987;0044238;0044281;0019752;0043436;0006082;0042180;0044106;0009308;0006807;0034641;0009084;0008652;0009309;0044271;0044249;0009058;0046394;0016053;0044283;0046483;0009065;0009063;0009310;0046395;0016054;0044248;0009056;0044282;0046700	proline dehydrogenase activity (0004657)	0004657;0016491;0016645;0003824;0003674	mitochondrial inner membrane (0005743);mitochondrial matrix (0005759)	0005739;0005743;0005759;0043231;0043227;0043226;0005575;0043229;0044424;0044464;0005623;0005622;0044444;0005737;0019866;0031090;0016020;0044422;0031967;0031975;0044446;0031966;0044429;0005740;0031980;0070013;0043233;0031974	-	Metabolism>Amino Acid Metabolism>Arginine and proline metabolism (00330)	165dpp_UinKO;ExpressedInSertoliCells;ExpressedInAdultOvary	-	Up	-	-	yes	yes	-	-	-	-	-	-	1417629_at	5.29	4.84	4.97	5.01	5.27	5.39	6.1	6.47			5.54	5.71	5.41	5.93
Sspn	"sarcospan"	16651	ENSMUST00000032383;ENSMUST00000111701;ENSMUST00000111702;ENSMUSG00000030255	Mm.49689	3727	chr6,145882644,145913745,+	NM_010656	BC021484;U02487	NP_034786	B2KGC8;Q3TPB3;Q3TRE0;Q62147;Q8VDN8	-	-	-	-	-	-	integral to membrane (0016021);cell junction (0030054);transport vesicle (0030133);sarcolemma (0042383);postsynaptic membrane (0045211)	0005886;0016020;0016021;0030054;0030133;0042383;0045202;0045211;0044464;0005575;0005623;0031224;0044425;0044459;0016023;0031410;0031982;0043226;0043229;0044424;0005622;0044444;0005737;0031988;0043231;0043227;0044456	-	-	165dpp_UinKO;18dpp_UinDKO;PathologicalUpReg;DET-MI;ExpressedInSertoliCells;ExpressedInAdultOvary	-	Up	MI	-	yes	yes	-	-	-	-	-	yes	1417644_at	6.32	6.48	6.07	5.75	6.35	6.64	6.8	7.44			7.74	9.07	3.78	3.69
Snx5	"sorting nexin 5"	69178	ENSMUST00000028909;ENSMUSG00000027423	Mm.273379	40944	chr2,144075862,144096642,-	NM_024225	AK144710	NP_077187	A2ANA4;Q3TJN6;Q3TXT4;Q8C5E7;Q9D8U8	-	-	cell communication (0007154);protein transport (0015031)	0006810;0007154;0015031;0051234;0008150;0051179;0009987;0023052;0045184;0008104;0033036	protein binding (0005515);phosphoinositide binding (0035091)	0005515;0035091;0005488;0003674;0005543;0008289	-	-	-	-	165dpp_UinKO;ExpressedInSertoliCells;ExpressedInAdultOvary;M00410;M01284	-	Up	-	-	yes	yes	-	yes	-	yes	-	-	1417648_s_at	7.32	7.22	6.94	6.67	7.13	7.45	7.82	8.11			8.4	7.84	6.08	5.45
Pter	"phosphotriesterase related"	19212	ENSMUST00000028063;ENSMUST00000114796;ENSMUSG00000026730	Mm.229322	7495	chr2,12845668,12923486,+	NM_008961	BC003793;U28016	NP_032987	A2AUR3;A2AUR4;A2AUR6;B0LXL6;Q60866;Q8BTA3;Q9ESN4	-	-	catabolic process (0009056)	0009056;0008152;0008150	protein binding (0005515);zinc ion binding (0008270);hydrolase activity, acting on ester bonds (0016788)	0005515;0008270;0016787;0016788;0046872;0005488;0003674;0046914;0043169;0043167;0003824	extracellular region (0005576)	0005576;0005575	-	-	165dpp_UinKO;18dpp_UinDKO;DET-SO;ExpressedInSertoliCells;ExpressedInAdultOvary	-	Up	SO	-	yes	yes	-	-	-	-	-	-	1417667_a_at	3.98	4.59	4.29	4.27	4.35	4.99	4.76	6.04			7.48	6.63	4.72	4.66
Grb14	"growth factor receptor bound protein 14"	50915	ENSMUST00000028252;ENSMUST00000112441;ENSMUSG00000026888	Mm.214554	3303	chr2,64750531,64860823,-	NM_016719	AF155647;BC138581;BC145913	NP_057928	A2ASX1;A2ASX2;A2ASX3;A2ASX4;Q9JLM9	-	Pleckstrin_homology (IPR001849)	intracellular signaling cascade (0007242);negative regulation of insulin receptor signaling pathway (0046627)	0007165;0007242;0046627;0023060;0023046;0008150;0023052;0050794;0050789;0065007;0009968;0009966;0010646;0023051;0010648;0048523;0048519;0023057;0046626;0048583;0048585	receptor activity (0004872);SH3/SH2 adaptor activity (0005070);insulin receptor binding (0005158);phosphoprotein binding (0051219)	0004872;0005070;0005158;0005515;0051219;0004871;0060089;0003674;0030674;0005488;0060090;0005102;0032403	endosome (0005768);microsome (0005792);Golgi apparatus (0005794);plasma membrane (0005886);extrinsic to membrane (0019898)	0005737;0005768;0005792;0005794;0005886;0016020;0019898;0044424;0044464;0005575;0005623;0005622;0043231;0043227;0043226;0043229;0044444;0042598;0005624;0005626;0000267;0044425	-	-	165dpp_UinKO;18dpp_UinDKO;DET-MI;ExpressedInSertoliCells;ExpressedInAdultOvary;M00410;M01014;M01284	-	Up	MI	-	yes	yes	-	yes	yes	yes	-	-	1417673_at	6.16	6.33	6.03	5.53	5.47	6.51	6.42	7.34			8.8	9.33	3.96	3.17
Soat1	"sterol O-acyltransferase 1"	20652	ENSMUST00000051396;ENSMUSG00000026600	Mm.28099	2333	chr1,158359919,158396931,-	NM_009230	BG064396;DQ903181	NP_033256	Q06EZ3;Q5XK32;Q61263;Q8C795	sterol O-acyltransferase (2.3.1.26)	-	cholesterol metabolic process (0008203);macrophage derived foam cell differentiation (0010742);cholesterol storage (0010878);cholesterol efflux (0033344);very-low-density lipoprotein particle assembly (0034379);cholesterol esterification (0034435);positive regulation of amyloid precursor protein biosynthetic process (0042986)	0006629;0008202;0008203;0010742;0010878;0033344;0034379;0034435;0042986;0044238;0008152;0008150;0016125;0006066;0044281;0090077;0030154;0048869;0009987;0032502;0019915;0010876;0033036;0051179;0030301;0015918;0006869;0006810;0051234;0034377;0065005;0065003;0022607;0016043;0044085;0043933;0034434;0034433;0030258;0044255;0044237;0010560;0010557;0009891;0009889;0019222;0050789;0065007;0009893;0048518…	acyl-CoA binding (0000062);phosphatidylcholine-sterol O-acyltransferase activity (0004607);cholesterol binding (0015485);cholesterol O-acyltransferase activity (0034736);ergosterol O-acyltransferase activity (0034737);lanosterol O-acyltransferase activity (0034738)	0000062;0004607;0004772;0008415;0015485;0016740;0034736;0034737;0034738;0005504;0008289;0005488;0003674;0033293;0031406;0050662;0048037;0008374;0016747;0016746;0003824;0032934;0005496	endoplasmic reticulum membrane (0005789);microsome (0005792);integral to membrane (0016021)	0005783;0005789;0005792;0016020;0016021;0043231;0043227;0043226;0005575;0043229;0044424;0044464;0005623;0005622;0044444;0005737;0031090;0044422;0044425;0044432;0044446;0071212;0042175;0012505;0042598;0005624;0005626;0000267;0031224	PHARMGKB:Statin_Pathway	Metabolism>Lipid Metabolism>Steroid biosynthesis (00100)	165dpp_UinKO;18dpp_UinDKO;DET-SO;ExpressedInSertoliCells;ExpressedInAdultOvary;M00410;M01284	-	Up	SO	-	yes	yes	-	yes	-	yes	-	-	1417695_a_at	8.06	8.45	7.97	7.86	8.38	8.72	8.8	9.54			10.78	8.39	7.84	6.59
Soat1	"sterol O-acyltransferase 1"	20652	ENSMUST00000051396;ENSMUSG00000026600	Mm.28099	2333	chr1,158359919,158396931,-	NM_009230	BG064396;DQ903181	NP_033256	Q06EZ3;Q5XK32;Q61263;Q8C795	sterol O-acyltransferase (2.3.1.26)	-	cholesterol metabolic process (0008203);macrophage derived foam cell differentiation (0010742);cholesterol storage (0010878);cholesterol efflux (0033344);very-low-density lipoprotein particle assembly (0034379);cholesterol esterification (0034435);positive regulation of amyloid precursor protein biosynthetic process (0042986)	0006629;0008202;0008203;0010742;0010878;0033344;0034379;0034435;0042986;0044238;0008152;0008150;0016125;0006066;0044281;0090077;0030154;0048869;0009987;0032502;0019915;0010876;0033036;0051179;0030301;0015918;0006869;0006810;0051234;0034377;0065005;0065003;0022607;0016043;0044085;0043933;0034434;0034433;0030258;0044255;0044237;0010560;0010557;0009891;0009889;0019222;0050789;0065007;0009893;0048518…	acyl-CoA binding (0000062);phosphatidylcholine-sterol O-acyltransferase activity (0004607);cholesterol binding (0015485);cholesterol O-acyltransferase activity (0034736);ergosterol O-acyltransferase activity (0034737);lanosterol O-acyltransferase activity (0034738)	0000062;0004607;0004772;0008415;0015485;0016740;0034736;0034737;0034738;0005504;0008289;0005488;0003674;0033293;0031406;0050662;0048037;0008374;0016747;0016746;0003824;0032934;0005496	endoplasmic reticulum membrane (0005789);microsome (0005792);integral to membrane (0016021)	0005783;0005789;0005792;0016020;0016021;0043231;0043227;0043226;0005575;0043229;0044424;0044464;0005623;0005622;0044444;0005737;0031090;0044422;0044425;0044432;0044446;0071212;0042175;0012505;0042598;0005624;0005626;0000267;0031224	PHARMGKB:Statin_Pathway	Metabolism>Lipid Metabolism>Steroid biosynthesis (00100)	165dpp_UinKO;18dpp_UinDKO;DET-SO;ExpressedInSertoliCells;ExpressedInAdultOvary;M00410;M01284	-	Up	SO	-	yes	yes	-	yes	-	yes	-	-	1417696_at	7.45	7.84	7.48	7.59	7.77	8.25	8.34	8.83			10.35	7.97	8.06	6.63
Soat1	"sterol O-acyltransferase 1"	20652	ENSMUST00000051396;ENSMUSG00000026600	Mm.28099	2333	chr1,158359919,158396931,-	NM_009230	BG064396;BC083092;DQ903181	NP_033256	Q06EZ3;Q5XK32;Q61263;Q8C795	sterol O-acyltransferase (2.3.1.26)	-	cholesterol metabolic process (0008203);macrophage derived foam cell differentiation (0010742);cholesterol storage (0010878);cholesterol efflux (0033344);very-low-density lipoprotein particle assembly (0034379);cholesterol esterification (0034435);positive regulation of amyloid precursor protein biosynthetic process (0042986)	0006629;0008202;0008203;0010742;0010878;0033344;0034379;0034435;0042986;0044238;0008152;0008150;0016125;0006066;0044281;0090077;0030154;0048869;0009987;0032502;0019915;0010876;0033036;0051179;0030301;0015918;0006869;0006810;0051234;0034377;0065005;0065003;0022607;0016043;0044085;0043933;0034434;0034433;0030258;0044255;0044237;0010560;0010557;0009891;0009889;0019222;0050789;0065007;0009893;0048518…	acyl-CoA binding (0000062);phosphatidylcholine-sterol O-acyltransferase activity (0004607);cholesterol binding (0015485);cholesterol O-acyltransferase activity (0034736);ergosterol O-acyltransferase activity (0034737);lanosterol O-acyltransferase activity (0034738)	0000062;0004607;0004772;0008415;0015485;0016740;0034736;0034737;0034738;0005504;0008289;0005488;0003674;0033293;0031406;0050662;0048037;0008374;0016747;0016746;0003824;0032934;0005496	endoplasmic reticulum membrane (0005789);microsome (0005792);integral to membrane (0016021)	0005783;0005789;0005792;0016020;0016021;0043231;0043227;0043226;0005575;0043229;0044424;0044464;0005623;0005622;0044444;0005737;0031090;0044422;0044425;0044432;0044446;0071212;0042175;0012505;0042598;0005624;0005626;0000267;0031224	PHARMGKB:Statin_Pathway	Metabolism>Lipid Metabolism>Steroid biosynthesis (00100)	165dpp_UinKO;6dpp_UinDKO;18dpp_UinDKO;DET-SO;ExpressedInSertoliCells;ExpressedInAdultOvary;M00410;M01284	-	Up	SO	-	yes	yes	-	yes	-	yes	-	-	1417697_at	7.02	7.35	7.22	7.22	7.31	7.7	7.94	8.65			10.35	7.81	7.98	7.28
Amy1	"amylase 1, salivary"	11722	ENSMUST00000067980;ENSMUST00000106540;ENSMUSG00000074264	Mm.439727	20179	chr3,113258870,113277683,-	NM_007446;NM_001110505	BC009121;V00720	NP_001103975;NP_031472	P00687;Q921Y7;Q99KE6	alpha-amylase (3.2.1.1)	-	carbohydrate metabolic process (0005975)	0005975;0008152;0044238;0008150	alpha-amylase activity (0004556);calcium ion binding (0005509);chloride ion binding (0031404)	0003824;0004556;0005509;0016160;0016787;0016798;0031404;0043169;0046872;0003674;0004553;0043167;0005488;0043168	extracellular space (0005615)	0005576;0005615;0005575;0044421	-	Metabolism>Carbohydrate Metabolism>Starch and sucrose metabolism (00500)	165dpp_UinKO;6dpp_UinDKO;18dpp_UinDKO;DET-PM;ExpressedInAdultOvary;M00410	-	Up	PM	-	-	yes	-	yes	-	-	-	-	1417765_a_at	7.73	7.5	7.81	7.52	7.59	7.9	8.26	9.83			2.84	3.64	4.9	3.53
Grhpr	"glyoxylate reductase/hydroxypyruvate reductase"	76238	ENSMUST00000045078;ENSMUST00000107819;ENSMUSG00000035637	Mm.196574	49088	chr4,44994266,45003606,+	NM_080289	AY113690;BC010194	NP_525028	B1AXQ0;Q3T9Z2;Q91Z53	glyoxylate reductase (NADP+) (1.1.1.79)	6PGDH_NAD-bd (IPR006115)	oxidation reduction (0055114)	0008152;0055114;0008150	glyoxylate reductase (NADP) activity (0030267);NAD or NADH binding (0051287)	0003824;0005488;0016491;0016616;0030267;0048037;0051287;0003674;0016614;0000166;0050662	-	-	-	Metabolism>Carbohydrate Metabolism>Pyruvate metabolism (00620);Metabolism>Carbohydrate Metabolism>Glyoxylate and dicarboxylate metabolism (00630)	165dpp_UinKO;PathologicalUpReg;DET-MI;ExpressedInSertoliCells;ExpressedInAdultOvary	-	Up	MI	-	yes	yes	-	-	-	-	-	yes	1417772_at	7.19	7.47	7.31	7.31	7.39	8.08	8.36	8.84			9.09	10.11	5.59	6.35
Ptgr1	"prostaglandin reductase 1"	67103	ENSMUST00000030069;ENSMUSG00000028378	Mm.34497	40820	chr4,58979361,58999987,-	NM_025968	BC014865	NP_080244	A2ALW3;Q4FJY5;Q91YR9	2-alkenal reductase (1.3.1.74)	-	response to toxin (0009636);oxidation reduction (0055114)	0008152;0009636;0055114;0008150;0042221;0050896	zinc ion binding (0008270);2-alkenal reductase activity (0032440);15-oxoprostaglandin 13-oxidase activity (0047522)	0003824;0005488;0008270;0016491;0032440;0047522;0003674;0046914;0046872;0043169;0043167;0016628;0016627	cytoplasm (0005737)	0005737;0044424;0044464;0005575;0005623;0005622	-	-	165dpp_UinKO;DET-MI;ExpressedInSertoliCells;ExpressedInAdultOvary	-	Up	MI	-	yes	yes	-	-	-	-	-	-	1417777_at	9.38	9.44	9.54	9.34	9.71	10.13	10.6	11.32			11.64	11.23	7.12	7.44
Irgm2	"immunity-related GTPase family M member 2"	54396	ENSMUST00000058704;ENSMUST00000094169;ENSMUST00000108836;ENSMUSG00000069874	Mm.458517	-	chr11,58013110,58036281,+	NM_019440	-	NP_062313	Q3TAN6;Q3TNE5;Q3U635;Q6ZQL9;Q9Z1M2	-	-	biological_process (0008150)	8150	GTPase activity (0003924);GTP binding (0005525)	0003924;0005525;0016817;0017111;0016462;0016818;0016787;0003824;0003674;0032561;0019001;0017076;0000166;0005488;0032555;0032553	membrane (0016020)	0016020;0044464;0005575;0005623	-	-	165dpp_UinKO;18dpp_UinDKO;DET-SO;ExpressedInSertoliCells;ExpressedInAdultOvary	-	Up	SO	-	yes	yes	-	-	-	-	-	-	1417793_at	4.48	4.8	4.6	4.64	4.75	5.24	5.75	5.94			7.43	5.93	4.12	4.09
Pla2g5	"phospholipase A2, group V"	18784	ENSMUST00000102512;ENSMUST00000102513;ENSMUSG00000041193	Mm.23347	716	chr4,138355161,138375143,-	NM_001122954;NM_011110	AF162713;AK157266;BC030899	NP_001116426;NP_035240	P97391;Q6GTW1;Q8BJ93	phospholipase A2 (3.1.1.4)	-	platelet activating factor biosynthetic process (0006663);lipid catabolic process (0016042);leukotriene biosynthetic process (0019370);response to cytokine stimulus (0034097);arachidonic acid secretion (0050482);response to cAMP (0051591)	0006644;0006663;0016042;0019370;0034097;0050482;0051591;0019637;0008152;0008150;0044255;0006629;0044238;0044237;0009987;0046469;0006650;0046486;0042439;0006066;0044281;0006576;0006575;0006519;0044106;0009308;0006807;0034641;0046474;0008654;0008610;0009058;0044249;0045017;0009056;0006691;0006690;0033559;0006631;0032787;0019752;0043436;0006082;0042180;0043449;0043450;0046456;0006636;0006633;0046394…	calcium ion binding (0005509);heparin binding (0008201);calcium-dependent phospholipase A2 activity (0047498)	0004623;0005509;0008201;0016787;0046872;0047498;0004091;0016788;0003824;0003674;0004620;0016298;0043169;0043167;0005488;0005539;0030247;0001871;0030246	extracellular region (0005576);Golgi apparatus (0005794);plasma membrane (0005886);cell surface (0009986);perinuclear region of cytoplasm (0048471)	0005576;0005794;0005886;0009986;0016020;0048471;0005575;0043231;0043227;0043226;0043229;0044424;0044464;0005623;0005622;0044444;0005737	GENMAPP:Eicosanoid_Synthesis	Metabolism>Lipid Metabolism>Glycerophospholipid metabolism (00564);Metabolism>Lipid Metabolism>Ether lipid metabolism (00565);Metabolism>Lipid Metabolism>Arachidonic acid metabolism (00590);Metabolism>Lipid Metabolism>Linoleic acid metabolism (00591);Metabolism>Lipid Metabolism>alpha-Linolenic acid metabolism (00592);Environmental Information Processing>Signal Transduction>MAPK signaling pathway …	165dpp_UinKO;0dpp_DinDKO;6dpp_DinDKO;PathologicalUpReg;DET-MI;ExpressedInAdultOvary;M00410	-	Up	MI	-	-	yes	-	yes	-	-	-	yes	1417814_at	6.06	6.21	6	6.28	6.07	6.75	7.12	7.41			4.84	8.21	7.09	5.4
Serinc3	"serine incorporator 3"	26943	ENSMUST00000017851;ENSMUSG00000017707	Mm.218473	38230	chr2,163449538,163470815,-	NM_012032	AB029499;AF181684;AK145604;BC011295;BC022901;BC029026;L29441	NP_036162	A2A5I1;Q3TWZ3;Q9DCF0;Q9QZI9	-	-	induction of apoptosis (0006917)	0006917;0012502;0043068;0010942;0010941;0050794;0050789;0065007;0008150;0048522;0048518;0043067;0043065;0042981	protein binding (0005515)	0005515;0005488;0003674	Golgi apparatus (0005794);plasma membrane (0005886);integral to membrane (0016021)	0005794;0005886;0016020;0016021;0043231;0043227;0043226;0005575;0043229;0044424;0044464;0005623;0005622;0044444;0005737;0031224;0044425	-	-	165dpp_UinKO;DET-SO;ExpressedInSertoliCells;ExpressedInAdultOvary;M01284	-	Up	SO	-	yes	yes	-	-	-	yes	-	-	1417815_a_at	9.71	9.81	9.74	9.65	10.07	10.33	10.66	11.28			11.6	11.09	9.81	9.34
Zfp704	"zinc finger protein 704"	170753	-	Mm.212908	64370	chr3,9427012,9610109,-	NM_133218	AW413620;AF292939	NP_573481	Q9ERQ3	-	Znf_C2H2 (IPR007087)	-	-	zinc ion binding (0008270)	0008270;0046872;0046914;0043169;0043167;0005488;0003674	intracellular (0005622)	0005622;0044464;0005575;0005623	-	-	165dpp_UinKO;18dpp_UinDKO;DET-SO;ExpressedInSertoliCells;ExpressedInAdultOvary;M01284	-	Up	SO	-	yes	yes	-	-	-	yes	-	-	1417848_at	5.42	5.35	5.26	4.97	5.87	6	6.53	6.86			8.66	7.05	3.56	3.71
Cxcl13	"chemokine (C-X-C motif) ligand 13"	55985	ENSMUST00000023840;ENSMUSG00000023078	Mm.10116	48431	chr5,96385941,96390087,+	NM_018866	AF030636;AF044196;BC012965	NP_061354	O55038;Q3U1E8;Q9QX28	-	-	chemotaxis (0006935);inflammatory response (0006954);immune response (0006955);lymph node development (0048535)	0006935;0006954;0006955;0048535;0042221;0050896;0008150;0042330;0007626;0007610;0009605;0040011;0006952;0006950;0009611;0002376;0048534;0048513;0048856;0032502;0048731;0007275;0032501;0002520	chemokine activity (0008009)	0005125;0008009;0005102;0005515;0005488;0003674;0042379;0001664;0005126	extracellular space (0005615)	0005576;0005615;0005575;0044421	-	Environmental Information Processing>Signaling Molecules and Interaction>Cytokine-cytokine receptor interaction (04060);Organismal Systems>Immune System>Chemokine signaling pathway (04062)	165dpp_UinKO;M00410	-	Up	-	-	-	-	-	yes	-	-	-	-	1417851_at	3.95	4.18	3.98	4.18	3.95	4.15	5.48	6.71			3.5	3.55	3.67	3.82
Ctsz	"cathepsin Z"	64138	ENSMUST00000016400;ENSMUSG00000016256	Mm.156919	1022	chr2,174252995,174264540,-	NM_022325	AF136277;AF197479;BC008619	NP_071720	Q545I6;Q9ES94;Q9WUU7	cathepsin X (3.4.18.1)	-	proteolysis (0006508)	0006508;0019538;0043170;0008152;0008150;0044238	cysteine-type endopeptidase activity (0004197)	0004197;0008233;0008234;0016787;0004175;0070011;0003824;0003674	lysosome (0005764);endoplasmic reticulum (0005783)	0005764;0005783;0000323;0005773;0043231;0043227;0043226;0005575;0043229;0044424;0044464;0005623;0005622;0044444;0005737	-	Cellular Processes>Transport and Catabolism>Lysosome (04142)	165dpp_UinKO;18dpp_UinDKO;DET-MI;ExpressedInSertoliCells;ExpressedInAdultOvary	-	Up	MI	-	yes	yes	-	-	-	-	-	-	1417868_a_at	7.17	7.3	7.05	7.03	7.46	8.04	8.48	8.72			11.8	11.05	4.3	4.08
Ctsz	"cathepsin Z"	64138	ENSMUST00000016400;ENSMUSG00000016256	Mm.156919	1022	chr2,174252995,174264540,-	NM_022325	AF136277;BC008619	NP_071720	Q545I6;Q9ES94;Q9WUU7	cathepsin X (3.4.18.1)	-	proteolysis (0006508)	0006508;0019538;0043170;0008152;0008150;0044238	cysteine-type endopeptidase activity (0004197)	0004197;0008233;0008234;0016787;0004175;0070011;0003824;0003674	lysosome (0005764);endoplasmic reticulum (0005783)	0005764;0005783;0000323;0005773;0043231;0043227;0043226;0005575;0043229;0044424;0044464;0005623;0005622;0044444;0005737	-	Cellular Processes>Transport and Catabolism>Lysosome (04142)	165dpp_UinKO;18dpp_UinDKO;DET-SO;ExpressedInSertoliCells;ExpressedInAdultOvary	-	Up	SO	-	yes	yes	-	-	-	-	-	-	1417869_s_at	5.23	5.31	5.32	5.59	5.49	5.89	6.48	6.62			9.73	8.47	4.83	5.45
Ctsz	"cathepsin Z"	64138	ENSMUST00000016400;ENSMUSG00000016256	Mm.156919	1022	chr2,174252995,174264540,-	NM_022325	AF136277;AF197479;BC008619	NP_071720	Q545I6;Q9ES94;Q9WUU7	cathepsin X (3.4.18.1)	-	proteolysis (0006508)	0006508;0019538;0043170;0008152;0008150;0044238	cysteine-type endopeptidase activity (0004197)	0004197;0008233;0008234;0016787;0004175;0070011;0003824;0003674	lysosome (0005764);endoplasmic reticulum (0005783)	0005764;0005783;0000323;0005773;0043231;0043227;0043226;0005575;0043229;0044424;0044464;0005623;0005622;0044444;0005737	-	Cellular Processes>Transport and Catabolism>Lysosome (04142)	165dpp_UinKO;18dpp_UinDKO;DET-SO;ExpressedInSertoliCells;ExpressedInAdultOvary	-	Up	SO	-	yes	yes	-	-	-	-	-	-	1417870_x_at	5.38	5.59	5.87	5.67	5.83	6.45	7.23	7.29			10.38	9.43	3.84	4.59
Pdlim4	"PDZ and LIM domain 4"	30794	ENSMUST00000018755;ENSMUST00000093109;ENSMUSG00000020388	Mm.21830	2735	chr11,53868430,53882470,-	NM_019417	BC030068	NP_062290	A8Y5C3;P70271;Q5SWV2;Q5SWV3	-	-	-	-	protein binding (0005515);zinc ion binding (0008270)	0005515;0008270;0046872;0005488;0003674;0046914;0043169;0043167	-	-	-	-	165dpp_UinKO;18dpp_UinDKO;DET-SO;ExpressedInSertoliCells;ExpressedInAdultOvary	-	Up	SO	-	yes	yes	-	-	-	-	-	-	1417928_at	5.94	5.96	6.09	6.18	6.18	7.26	7.9	7.88			10.49	10.92	4.03	5.44
Slc7a8	"solute carrier family 7 (cationic amino acid transporter, y+ system), member 8"	50934	ENSMUST00000022787;ENSMUSG00000022180	Mm.276831	8166	chr14,55341005,55400783,-	NM_016972	AF171668;BC059004	NP_058668	Q9QXW9	-	-	L-amino acid transport (0015807);transmembrane transport (0055085)	0006810;0006865;0015807;0055085;0051234;0008150;0051179;0015837;0046942;0015849;0009987	protein binding (0005515);organic cation transmembrane transporter activity (0015101);L-amino acid transmembrane transporter activity (0015179);toxin transporter activity (0019534)	0005275;0005515;0015101;0015171;0015179;0019534;0022804;0022857;0005215;0003674;0022891;0022892;0005488;0008324;0015075;0046943;0005342	cytoplasm (0005737);plasma membrane (0005886);integral to membrane (0016021)	0005737;0005886;0016020;0016021;0044424;0044464;0005575;0005623;0005622;0031224;0044425	-	-	165dpp_UinKO;18dpp_UinDKO;ExpressedInSertoliCells;ExpressedInAdultOvary	-	Up	-	-	yes	yes	-	-	-	-	-	-	1417929_at	7.31	7.67	7.6	7.42	7.82	8.08	8.22	8.81			5.93	7.5	4.8	5.32
Abhd3	"abhydrolase domain containing 3"	106861	ENSMUST00000002549;ENSMUST00000117726;ENSMUST00000117828;ENSMUSG00000002475	Mm.273108	14055	chr18,10644409,10706769,-	NM_134130	AF429302;BC026770	NP_598891	Q91ZH7	-	-	biological_process (0008150)	8150	carboxylesterase activity (0004091)	0004091;0016787;0016788;0003824;0003674	integral to membrane (0016021)	0016020;0016021;0044464;0005575;0005623;0031224;0044425	-	-	165dpp_UinKO;6dpp_DinDKO;ExpressedInSertoliCells;ExpressedInAdultOvary	-	Up	-	-	yes	yes	-	-	-	-	-	-	1417946_at	7.27	7.51	6.92	6.93	7.52	7.42	7.35	8.64			5.95	8.05	6.56	6.46
Trim30	"tripartite motif-containing 30"	20128	ENSMUST00000076922;ENSMUSG00000030921	Mm.295578	114426	chr7,111557540,111613702,-	NM_009099	BM240719;AF220014;AF220015;BC005447;J03776	NP_033125	P15533;Q3UUN0;Q3UV85;Q3UZ29	-	-	transcription (0006350);regulation of transcription (0045449)	0006350;0045449;0006139;0034641;0006807;0008152;0008150;0044237;0009987;0044238;0034645;0009059;0009058;0043170;0044249;0044260;0010467;0010468;0060255;0019222;0050789;0065007;0010556;0009889;0019219;0031323;0050794;0051171;0080090;0031326	DNA binding (0003677);protein binding (0005515);zinc ion binding (0008270)	0003677;0005515;0008270;0046872;0003676;0005488;0003674;0046914;0043169;0043167	nucleus (0005634);cytoplasm (0005737)	0005622;0005634;0005737;0044464;0005575;0005623;0043231;0043227;0043226;0043229;0044424	-	-	165dpp_UinKO;18dpp_UinDKO;ExpressedInSertoliCells;ExpressedInAdultOvary	-	Up	-	-	yes	yes	-	-	-	-	-	-	1417961_a_at	5.13	5.3	4.94	4.89	5.03	5.24	5.63	6.33			7.14	4.38	4.44	3.97
Btd	"biotinidase"	26363	ENSMUST00000090147;ENSMUSG00000021900	Mm.282679	37255	chr14,32454243,32481383,+	NM_025295	BC024051	NP_079571	Q8CIF4	biotinidase (3.5.1.12)	-	nitrogen compound metabolic process (0006807)	0006807;0008152;0008150	biotinidase activity (0047708)	0016787;0016810;0016811;0047708;0003824;0003674	extracellular space (0005615);nucleolus (0005730);perikaryon (0043204);apical part of cell (0045177)	0005576;0005615;0005730;0043204;0045177;0005575;0044421;0043232;0043228;0043226;0043229;0044424;0044464;0005623;0005622;0044428;0044446;0044422;0005634;0043231;0043227;0031981;0070013;0043233;0031974;0043025;0044297	-	Metabolism>Metabolism of Cofactors and Vitamins>Biotin metabolism (00780)	165dpp_UinKO;18dpp_UinDKO;DET-MI;ExpressedInSertoliCells;ExpressedInAdultOvary;M00410	-	Up	MI	-	yes	yes	-	yes	-	-	-	-	1417987_at	5.83	5.49	5.18	5.13	5.14	5.82	6.33	6.72			8.46	7.96	4.31	3.71
Itm2b	"integral membrane protein 2B"	16432	ENSMUST00000022704;ENSMUSG00000022108	Mm.4266	7388	chr14,73761021,73785102,-	NM_008410	AB030203;AB030204;BC004731;BC010320;BC021786;U76253	NP_032436	O89051;Q3TVJ0;Q3UCT9;Q9CVA8;Q9CW90;Q9D1Q3;Q9JME4	-	-	apoptosis (0006915);induction of apoptosis (0006917)	0006915;0006917;0012501;0008219;0009987;0008150;0016265;0012502;0043068;0010942;0010941;0050794;0050789;0065007;0048522;0048518;0043067;0043065;0042981	protein binding (0005515);ATP binding (0005524)	0005515;0005524;0005488;0003674;0032559;0030554;0001883;0001882;0017076;0000166;0032555;0032553	membrane fraction (0005624);Golgi apparatus (0005794);integral to membrane (0016021)	0005624;0005794;0016020;0016021;0005626;0000267;0044464;0005575;0005623;0043231;0043227;0043226;0043229;0044424;0005622;0044444;0005737;0031224;0044425	-	-	165dpp_UinKO;18dpp_UinDKO;ExpressedInSertoliCells;ExpressedInAdultOvary;M01014	-	Up	-	-	yes	yes	-	-	yes	-	-	-	1417999_at	10.52	10.5	10.44	10.54	10.6	10.91	11.12	12.05			11.67	11.68	10.02	9.54
Tmem176b	"transmembrane protein 176B"	65963	ENSMUST00000031833;ENSMUST00000101429;ENSMUSG00000029810	Mm.28385	8521	chr6,48783707,48790987,-	NM_023056;NM_001164207;NM_001164208;NM_001164209	AB031386;AK156042;BC019539;BC022166	NP_001157679;NP_001157680;NP_001157681;NP_075543	Q9R1Q6	-	-	cell differentiation (0030154)	0030154;0048869;0009987;0008150;0032502	-	-	nucleus (0005634);integral to membrane (0016021)	0005634;0016020;0016021;0043231;0043227;0043226;0005575;0043229;0044424;0044464;0005623;0005622;0031224;0044425	-	-	165dpp_UinKO;18dpp_UinDKO;DET-MI;ExpressedInSertoliCells;ExpressedInAdultOvary	-	Up	MI	-	yes	yes	-	-	-	-	-	-	1418004_a_at	9.17	9.41	9.7	9.19	9.48	10.31	10.95	11.86			10.84	10.44	7.07	7.59
B4galt1	"UDP-Gal:betaGlcNAc beta 1,4- galactosyltransferase, polypeptide 1"	14595	ENSMUST00000030121;ENSMUSG00000028413	Mm.15622	20378	chr4,40751635,40801568,-	NM_022305	BC053006;D00314;J03880	NP_071641	B1AXY5;P15535;Q05CE5;Q3TJS1;Q3U478;Q6LDL0	lactose synthase (2.4.1.22);beta-N-acetylglucosaminylglycopeptide beta-1,4-galactosyltransferase (2.4.1.38);N-acetyllactosamine synthase (2.4.1.90);beta-1,4-galactosyltransferase 1 (2.4.1.-)	-	epithelial cell development (0002064);acute inflammatory response (0002526);lactose biosynthetic process (0005989);galactose metabolic process (0006012);protein amino acid terminal N-glycosylation (0006496);cell adhesion (0007155);binding of sperm to zona pellucida (0007339);penetration of zona pellucida (0007341);negative regulation of cell proliferation (0008285);extracellular matrix organizati…	0002064;0002526;0005975;0005989;0006012;0006496;0007155;0007339;0007341;0008285;0009101;0009312;0030198;0030879;0042060;0042127;0043065;0045136;0048754;0050900;0051270;0060046;0060054;0060055;0060058;0048468;0048869;0009987;0008150;0032502;0030154;0030855;0060429;0009888;0048856;0048513;0048731;0007275;0032501;0006954;0006952;0006950;0050896;0009611;0009605;0044238;0008152;0005988;0005984;0009311…	beta-N-acetylglucosaminylglycopeptide beta-1,4-galactosyltransferase activity (0003831);N-acetyllactosamine synthase activity (0003945);lactose synthase activity (0004461);cytoskeletal protein binding (0008092);manganese ion binding (0030145)	0003831;0003945;0004461;0008092;0008378;0016740;0016757;0030145;0046872;0035250;0008194;0003824;0003674;0016758;0005515;0005488;0046914;0043169;0043167	Golgi trans cisterna (0000138);extracellular region (0005576);external side of plasma membrane (0009897);integral to membrane (0016021);basolateral plasma membrane (0016323);desmosome (0030057);glycocalyx (0030112);brush border membrane (0031526)	0000138;0005576;0005794;0005886;0009897;0009986;0016020;0016021;0016323;0030057;0030112;0031526;0031985;0031984;0044446;0044422;0005575;0043226;0044424;0044464;0005623;0005622;0043229;0043227;0044431;0044444;0005737;0043231;0005795;0044459;0044425;0031224;0005911;0030054;0070161;0043296;0016327;0030312;0031253;0044463;0042995;0005903	-	Metabolism>Carbohydrate Metabolism>Galactose metabolism (00052);Metabolism>Glycan Biosynthesis and Metabolism>N-Glycan biosynthesis (00510);Metabolism>Glycan Biosynthesis and Metabolism>Keratan sulfate biosynthesis (00533);Metabolism>Glycan Biosynthesis and Metabolism>Glycosphingolipid biosynthesis - lacto and neolacto series (00601)	165dpp_UinKO;DET-SO;ExpressedInSertoliCells;ExpressedInAdultOvary;M00410	-	Up	SO	-	yes	yes	-	yes	-	-	-	-	1418014_a_at	7.48	7.53	7.35	7.3	7.63	8.05	8.4	8.29			9.58	9.24	6.6	6.58
C4b	"complement component 4B (Childo blood group)"	12268	ENSMUST00000069507;ENSMUSG00000073418	Mm.439678	36030	chr17,34865325,34880828,-	NM_009780	BC067394;BC067409;BC150743;BC158005;M11729	NP_033910	B0G0Y3;B2RWX2;B2RXW7;B9EIU2;O88305;P01029;Q3TAT4;Q3TYN1;Q62237;Q62238;Q6P3Y0;Q9QUF7;Q9QUF8;Q9QUF9;Q9QWR4;Q9Z0D8;Q9Z0J3	-	-	complement activation, classical pathway (0006958);innate immune response (0045087)	0006954;0006955;0006956;0006958;0016064;0045087;0006952;0006950;0050896;0008150;0009611;0009605;0002376;0002252;0002253;0050778;0002684;0002682;0050789;0065007;0048518;0048584;0048583;0050776;0002541;0051605;0006508;0019538;0043170;0008152;0044238;0016485;0051604;0010467;0002526;0006959;0002455;0019724;0002449;0002443;0002460;0002250	endopeptidase inhibitor activity (0004866);protein binding (0005515)	0004866;0005515;0030414;0004857;0030234;0003674;0005488	extracellular space (0005615)	0005576;0005615;0005575;0044421	GENMAPP:Complement_Activation_Classical	Organismal Systems>Immune System>Complement and coagulation cascades (04610);Human Diseases>Immune System Diseases>Systemic lupus erythematosus (05322)	165dpp_UinKO;0dpp_UinDKO;ExpressedInSertoliCells;ExpressedInAdultOvary;M00410;M01014;M01284	-	Up	-	-	yes	yes	-	yes	yes	yes	-	-	1418021_at	8.38	8.25	8.65	8.45	8.37	8.92	10.41	10.2			6.66	6.49	8.91	8.96
Bhlhe40	"basic helix-loop-helix family, member e40"	20893	ENSMUST00000032194;ENSMUSG00000030103	Mm.2436	2722	chr6,108610637,108616917,+	NM_011498	AF010305;AF364051;BC010720	NP_035628	O35185;Q52L58;Q542A5	-	-	transcription (0006350);entrainment of circadian clock (0009649);negative regulation of transcription, DNA-dependent (0045892);regulation of neuronal synaptic plasticity (0048168);circadian rhythm (0007623);response to light stimulus (0009416)	0006350;0006355;0009649;0045449;0045892;0048168;0006139;0034641;0006807;0008152;0008150;0044237;0009987;0044238;0034645;0009059;0009058;0043170;0044249;0044260;0010467;0010468;0060255;0019222;0050789;0065007;0010556;0009889;0019219;0031323;0050794;0051171;0080090;0031326;0051252;0009605;0050896;0042752;0016481;0010558;0009890;0009892;0048519;0010605;0010629;0031327;0031324;0048523;0045934;0051172…	DNA binding (0003677);protein binding (0005515);transcription repressor activity (0016564)	0003677;0005515;0016564;0030528;0003676;0005488;0003674	nucleus (0005634)	0005634;0043231;0043227;0043226;0005575;0043229;0044424;0044464;0005623;0005622	-	Organismal Systems>Environmental Adaptation>Circadian rhythm - mammal (04710)	165dpp_UinKO;18dpp_UinDKO;DET-SO;ExpressedInSertoliCells;ExpressedInAdultOvary;M00410;M01284	-	Up	SO	-	yes	yes	-	yes	-	yes	-	-	1418025_at	5.8	5.73	5.86	5.65	5.79	6.07	7.32	7.26			10.59	8.86	5.82	4.86
Hist1h2bc	"histone cluster 1, H2bc"	68024	ENSMUSG00000018102	Mm.261676	113763	chr13,23776061,23784357,+	NM_023422	-	NP_075911	Q64525;Q6ZWY9	-	-	nucleosome assembly (0006334)	0006334;0034728;0006325;0051276;0006996;0009987;0008150;0016043;0034621;0043933;0065004;0034622;0065003;0022607;0044085;0031497;0006333;0006323;0071103	DNA binding (0003677);protein binding (0005515)	0003677;0005515;0003676;0005488;0003674	nucleosome (0000786);nucleus (0005634)	0000786;0005634;0005694;0032993;0032991;0005575;0044427;0044446;0044422;0043226;0044424;0044464;0005623;0005622;0043229;0043232;0043228;0000785;0043231;0043227	-	Human Diseases>Immune System Diseases>Systemic lupus erythematosus (05322)	165dpp_UinKO;DET-SO;ExpressedInSertoliCells;ExpressedInAdultOvary;M00410;M01284	-	Up	SO	-	yes	yes	-	yes	-	yes	-	-	1418072_at	8.12	7.72	7.99	8.04	8.45	8.63	9.02	9.49			10.32	8.31	5.44	6.94
Nrp1	"neuropilin 1"	18186	ENSMUST00000026917;ENSMUSG00000025810	Mm.271745	2876	chr8,130882932,131029376,+	NM_008737	AK011144;BC060129;D50086	NP_032763	P97333;Q3UFP7;Q3UQY7;Q6PAR3;Q7TQ64;Q80X28	-	-	patterning of blood vessels (0001569);cell adhesion (0007155);axon guidance (0007411);axonal fasciculation (0007413);heart development (0007507);response to wounding (0009611);dendrite development (0016358);cell migration (0016477);vascular endothelial growth factor receptor signaling pathway (0048010);negative regulation of axon extension involved in axon guidance (0048843);dichotomous subdivisi…	0001525;0001569;0007155;0007275;0007399;0007411;0007413;0007507;0009611;0016358;0016477;0030154;0030517;0048010;0048843;0060666;0048646;0032502;0008150;0009653;0048856;0048514;0001568;0001944;0048513;0048731;0032501;0007389;0048754;0001763;0035239;0035295;0009987;0022610;0006928;0007409;0048812;0048858;0030030;0016043;0032990;0032989;0048869;0000902;0031175;0048666;0048468;0030182;0048699;0022008…	vascular endothelial growth factor receptor activity (0005021);semaphorin receptor activity (0017154);identical protein binding (0042802)	0004872;0005021;0005515;0017154;0042802;0004871;0060089;0003674;0004714;0004713;0004672;0016301;0016772;0016740;0003824;0016773;0019199;0004888;0005488	plasma membrane (0005886);integral to membrane (0016021);axon (0030424)	0005886;0016020;0016021;0030424;0044464;0005575;0005623;0031224;0044425;0043005;0042995	-	Organismal Systems>Development>Axon guidance (04360)	165dpp_UinKO;18dpp_UinDKO;DET-MI;ExpressedInSertoliCells;ExpressedInAdultOvary;M00410	-	Up	MI	-	yes	yes	-	yes	-	-	-	-	1418084_at	5.15	5.47	5.19	4.92	5.56	6.6	6.8	7.2			9.27	9.55	3.7	3.52
Ppp1r14a	"protein phosphatase 1, regulatory (inhibitor) subunit 14A"	68458	ENSMUST00000048187;ENSMUSG00000037166	Mm.2343	12267	chr7,30074098,30078410,+	NM_026731	AF352573;AY050672;BC010832	NP_081007	Q91VC7	-	-	regulation of phosphorylation (0042325)	0042325;0019220;0051174;0031323;0019222;0050789;0065007;0008150;0050794	phosphoprotein phosphatase inhibitor activity (0004864);protein binding (0005515)	0004864;0005515;0019212;0004857;0030234;0003674;0019888;0019208;0005488	cytoplasm (0005737)	0005737;0044424;0044464;0005575;0005623;0005622	-	Organismal Systems>Circulatory System>Vascular smooth muscle contraction (04270)	165dpp_UinKO;DET-MI;ExpressedInSertoliCells;ExpressedInAdultOvary	-	Up	MI	-	yes	yes	-	-	-	-	-	-	1418086_at	7.68	7.31	7.25	7.4	7.37	7.64	8.04	8.68			6.76	8.59	5.33	4.73
Aifm1	"apoptosis-inducing factor, mitochondrion-associated 1"	26926	ENSMUST00000037349;ENSMUST00000114945;ENSMUSG00000036932	Mm.240434	3100	chrX,45828121,45866740,-	NM_012019	BC003292;AF100927;AK165762;BC024882;DQ016497;DQ016499	NP_036149	B1AU24;B1AU25;Q1L6K5;Q2QKE3;Q9Z0X1	programmed cell death 8 (apoptosis-inducing factor) (1.-.-.-)	Pyr_OxRdtase_NAD_bd (IPR001327);FAD_pyr_nucl-diS_OxRdtase (IPR013027)	DNA fragmentation involved in apoptosis (0006309);apoptotic mitochondrial changes (0008637);apoptotic chromosome condensation (0030263);cell redox homeostasis (0045454);neuron apoptosis (0051402);oxidation reduction (0055114)	0006309;0006915;0008637;0030263;0045454;0051402;0055114;0000737;0006308;0006259;0006139;0034641;0006807;0008152;0008150;0044237;0009987;0044238;0044260;0043170;0044265;0009057;0009056;0044248;0006921;0022411;0016043;0012501;0008219;0016265;0030262;0006997;0006996;0007005;0030261;0006323;0071103;0051276;0019725;0042592;0065008;0065007;0050794;0050789;0070997	DNA binding (0003677);electron-transferring-flavoprotein dehydrogenase activity (0004174);protein binding (0005515);electron carrier activity (0009055);FAD binding (0050660)	0003677;0004174;0005515;0009055;0016491;0050660;0003676;0005488;0003674;0016649;0016645;0003824;0030554;0001883;0001882;0017076;0000166;0050662;0048037	soluble fraction (0005625);nucleus (0005634);mitochondrial outer membrane (0005741);mitochondrial intermembrane space (0005758);microsome (0005792);cytosol (0005829)	0005625;0005634;0005737;0005739;0005741;0005758;0005792;0005829;0000267;0044464;0005575;0005623;0043231;0043227;0043226;0043229;0044424;0005622;0044444;0031966;0031090;0016020;0044422;0044429;0044446;0005740;0031967;0031975;0031968;0019867;0031970;0031974;0042598;0005624;0005626	-	Cellular Processes>Cell Growth and Death>Apoptosis (04210)	165dpp_UinKO;DET-MI;ExpressedInSertoliCells;ExpressedInAdultOvary;M00410;M01284	-	Up	MI	-	yes	yes	-	yes	-	yes	-	-	1418127_a_at	7.17	7.02	7.15	7.34	7.57	7.64	7.94	8.72			10.01	10.27	5.36	5.35
Aff1	"AF4/FMR2 family, member 1"	17355	ENSMUST00000031256;ENSMUST00000054979;ENSMUST00000100975;ENSMUSG00000029313	Mm.6949	4340	chr5,104280914,104284652,+	NM_133919;NM_001080798	BC085290	NP_001074267;NP_598680	A3KMF4;B1AVP1;O35233;O88573;Q3UP77;Q3UQD9;Q5XM34	-	-	transcription (0006350);positive regulation of transcription, DNA-dependent (0045893)	0006350;0045893;0006139;0034641;0006807;0008152;0008150;0044237;0009987;0044238;0034645;0009059;0009058;0043170;0044249;0044260;0010467;0006355;0045449;0010468;0060255;0019222;0050789;0065007;0010556;0009889;0019219;0031323;0050794;0051171;0080090;0031326;0051252;0045941;0010557;0009891;0009893;0048518;0010604;0010628;0031328;0031325;0048522;0045935;0051173;0051254	transcription factor activity (0003700);transcription activator activity (0016563)	0003700;0016563;0003677;0003676;0005488;0003674;0030528	nucleus (0005634)	0005634;0043231;0043227;0043226;0005575;0043229;0044424;0044464;0005623;0005622	-	-	165dpp_UinKO;6dpp_UinDKO;18dpp_UinDKO;DET-SO;ExpressedInSertoliCells;ExpressedInAdultOvary	-	Up	SO	-	yes	yes	-	-	-	-	-	-	1418135_at	5.64	5.85	5.88	5.73	6.41	6.54	7.12	7.27			9.11	8.3	4.38	4.59
Lama1	"laminin, alpha 1"	16772	ENSMUST00000035471;ENSMUSG00000032796	Mm.303386	21146	chr17,68046607,68171989,+	NM_008480	J04064	NP_032506	P19137	-	-	morphogenesis of an epithelial sheet (0002011);cell adhesion (0007155);cell surface receptor linked signaling pathway (0007166);regulation of cell adhesion (0030155);regulation of cell migration (0030334);establishment of epithelial cell apical/basal polarity (0045198);regulation of embryonic development (0045995);branching involved in lung morphogenesis (0060441);branching involved in salivary g…	0002011;0007155;0007166;0009888;0030155;0030334;0045198;0045995;0060441;0060445;0002009;0048729;0009653;0032502;0008150;0048856;0009887;0048513;0048731;0007275;0032501;0060429;0009987;0022610;0023033;0023052;0050794;0050789;0065007;0040012;0051270;0032879;0030859;0030855;0030154;0048869;0001738;0035089;0030010;0007163;0000902;0032989;0016043;0035088;0045197;0090162;0050793;0051239;0048754;0001763…	receptor binding (0005102);extracellular matrix structural constituent (0005201)	0005102;0005201;0005515;0005488;0003674;0005198	laminin-1 complex (0005606)	0005576;0005578;0005604;0005605;0005606;0031012;0005575;0044421;0044420;0043256;0043234;0032991	-	Environmental Information Processing>Signaling Molecules and Interaction>ECM-receptor interaction (04512);Cellular Processes>Cell Communication>Focal adhesion (04510);Human Diseases>Cancers>Pathways in cancer (05200);Human Diseases>Cancers>Small cell lung cancer (05222)	165dpp_UinKO;DET-SO;ExpressedInSertoliCells;ExpressedInAdultOvary;M00410;M01014;M01284	-	Up	SO	-	yes	yes	-	yes	yes	yes	-	-	1418153_at	5.72	5.69	5.13	5.71	6.23	6.71	6.81	6.9			9.56	8.44	5.33	5.47
LOC100045031;Tceal8	"similar to transcription elongation factor A (SII)-like 8;transcription elongation factor A (SII)-like 8"	100045031;66684	ENSMUST00000060101;ENSMUSG00000051579	Mm.182094	12009	chrX,132704620,132706881,-	NM_025703;XM_001473537	AK083347;BC027269	NP_079979;XP_001473587	A2AJR7;A2AJR8;Q9CZY2	-	-	transcription (0006350);regulation of transcription (0045449)	0006350;0045449;0006139;0034641;0006807;0008152;0008150;0044237;0009987;0044238;0034645;0009059;0009058;0043170;0044249;0044260;0010467;0010468;0060255;0019222;0050789;0065007;0010556;0009889;0019219;0031323;0050794;0051171;0080090;0031326	translation elongation factor activity (0003746)	0003746;0008135;0003676;0005488;0003674	nucleus (0005634)	0005634;0043231;0043227;0043226;0005575;0043229;0044424;0044464;0005623;0005622	-	-	165dpp_UinKO;DET-MI;ExpressedInSertoliCells;ExpressedInAdultOvary;M00410;M01014	-	Up	MI	-	yes	yes	-	yes	yes	-	-	-	1418171_at	7.25	7.22	7.08	7.22	7.29	7.84	8.08	8.38			10.59	9.88	4.06	3.36
Malat1	"metastasis associated lung adenocarcinoma transcript 1 (non-coding RNA)"	72289	-	Mm.298256	-	chr19,5801907,5802638,-;chr11,101107727,101109560,+	-	AF146523;NR_002847	-	B0LAE7	-	-	biological_process (0008150)	8150	molecular_function (0003674)	3674	cellular_component (0005575)	5575	-	-	165dpp_UinKO;18dpp_UinDKO;DET-SO;ExpressedInSertoliCells;ExpressedInAdultOvary	-	Up	SO	-	yes	yes	-	-	-	-	-	-	1418188_a_at	5.48	5.06	4.32	4.24	5.05	5.01	5	6.35			6.88	5.76	4.24	4.34
Malat1	"metastasis associated lung adenocarcinoma transcript 1 (non-coding RNA)"	72289	-	Mm.298256	-	chr19,5801907,5802638,-;chr11,101107727,101109560,+	-	AF146523;NR_002847	-	B0LAE7	-	-	biological_process (0008150)	8150	molecular_function (0003674)	3674	cellular_component (0005575)	5575	-	-	165dpp_UinKO;18dpp_UinDKO;DET-SO;ExpressedInSertoliCells;ExpressedInAdultOvary	-	Up	SO	-	yes	yes	-	-	-	-	-	-	1418189_s_at	7.15	6.61	5.79	5.81	6.52	6.51	6.24	7.81			7.99	6.72	4.03	3.93
Gla	"galactosidase, alpha"	11605	ENSMUST00000033621;ENSMUSG00000031266	Mm.1114	90852	chrX,131122895,131135505,-	NM_013463	AK164231;BC009021;U34071;U50716	NP_038491	A2BDV6;P51569;Q3TLY5;Q3UM38;Q8BGZ6	alpha-galactosidase (3.2.1.22)	-	oligosaccharide metabolic process (0009311);bone mineralization (0030282);negative regulation of nitric oxide biosynthetic process (0045019);glycosylceramide catabolic process (0046477);negative regulation of nitric-oxide synthase activity (0051001)	0005975;0008152;0009311;0030282;0045019;0046477;0051001;0044238;0008150;0031214;0009888;0048856;0032502;0048513;0048731;0007275;0032501;0001503;0060348;0001501;0031327;0009890;0009889;0019222;0050789;0065007;0009892;0048519;0031324;0031323;0050794;0048523;0031326;0045428;0051171;0051172;0006677;0006664;0006643;0044255;0006629;0044237;0009987;0006672;0046519;0006665;0019377;0046466;0044242;0016042…	alpha-galactosidase activity (0004557);receptor binding (0005102);protein homodimerization activity (0042803);cation binding (0043169)	0003824;0004553;0004557;0005102;0005515;0016787;0016798;0042803;0043169;0003674;0015925;0005488;0042802;0046983;0043167	extracellular region (0005576);lysosome (0005764);Golgi apparatus (0005794)	0005576;0005737;0005764;0005794;0005575;0044424;0044464;0005623;0005622;0000323;0005773;0043231;0043227;0043226;0043229;0044444	-	Metabolism>Carbohydrate Metabolism>Galactose metabolism (00052);Metabolism>Lipid Metabolism>Glycerolipid metabolism (00561);Metabolism>Lipid Metabolism>Sphingolipid metabolism (00600);Metabolism>Glycan Biosynthesis and Metabolism>Glycosphingolipid biosynthesis - globo series (00603);Cellular Processes>Transport and Catabolism>Lysosome (04142)	165dpp_UinKO;DET-SO;ExpressedInSertoliCells;ExpressedInAdultOvary;M00410	-	Up	SO	-	yes	yes	-	yes	-	-	-	-	1418248_at	4.75	4.86	4.49	4.35	4.77	5.09	5.38	6.09			8.54	6.92	3.87	3.92
[truncated: 7,247 more rows]
[truncated: 2 more columns]
